# Supplementary material for: MicroRNA-375/SEC23A as biomarkers of the in vitro efficacy of vandetanib
Source: Oncotarget. 2016 Mar 29;7(21):30461–78. doi: 10.18632/oncotarget.8458 (PMC5058693; doi:10.18632/oncotarget.8458)
Supplement: Supplementary file 2 [file oncotarget-07-30461-s002.xlsx]

## Sheet: Feuil1
ProbeUID	ProbeName	GeneName	SystematicName	Description	AveExpr_ori_premir375_ori_ctl	logFC_ori_premir375_ori_ctl	adj.P.Val_ori_premir375_ori_ctl	B_ori_premir375_ori_ctl	AveExpr_tt_antagomir375_tt_ctl	logFC_tt_antagomir375_tt_ctl	adj.P.Val_tt_antagomir375_tt_ctl	B_tt_antagomir375_tt_ctl	ori_ctl_1	ori_ctl_2	ori_premir375_1	ori_premir375_2	tt_ctl_1	tt_ctl_2	tt_antagomir375_1	tt_antagomir375_2	max_baseMean_ORI	max_baseMean_TT	baseMean_ori_premir375	baseMean_ori_ctl	baseMean_tt_antagomir375	baseMean_tt_ctl
40353	A_33_P3665777	HSP90AA1	NM_001017963	ref|Homo sapiens heat shock protein 90kDa alpha (cytosolic), class A member 1 (HSP90AA1), transcript variant 1, mRNA [NM_001017963]	15.7203	-2.05305	0.036973	3.36397	16.0058	0.600263	0.169578	-0.250877	16.2726	17.2211	14.2626	15.125	15.614	15.7973	16.2449	16.3668	16.7468	16.3059	14.6938	16.7468	16.3059	15.7056
25008	A_23_P140170	SEC23A	NM_006364	ref|Homo sapiens Sec23 homolog A (S. cerevisiae) (SEC23A), mRNA [NM_006364]	10.7425	-1.30762	0.0450094	1.09887	9.78708	0.620754	0.166866	-0.12474	11.3208	11.4718	9.86554	10.3118	9.41838	9.53503	10.0789	10.116	11.3963	10.0975	10.0887	11.3963	10.0975	9.47671
15413	A_24_P248606	ACSL3	NM_004457	ref|Homo sapiens acyl-CoA synthetase long-chain family member 3 (ACSL3), transcript variant 1, mRNA [NM_004457]	9.26949	-1.69577	0.036973	2.87244	9.48789	0.634512	0.158318	0.00412321	9.92926	10.3055	8.21614	8.62708	9.18488	9.1564	9.78892	9.82138	10.1174	9.80515	8.42161	10.1174	9.80515	9.17064
169	A_32_P199252	HSP90AA1	NM_001017963	ref|Homo sapiens heat shock protein 90kDa alpha (cytosolic), class A member 1 (HSP90AA1), transcript variant 1, mRNA [NM_001017963]	12.5091	-2.32026	0.036973	3.70057	12.5634	0.635981	0.169578	-0.355177	13.2866	14.0519	10.9335	11.7645	12.1042	12.3866	12.8404	12.9224	13.6692	12.8814	11.349	13.6692	12.8814	12.2454
43910	A_24_P336417	XPR1	NM_004736	ref|Homo sapiens xenotropic and polytropic retrovirus receptor 1 (XPR1), transcript variant 1, mRNA [NM_004736]	8.0274	-1.13127	0.041673	1.47197	11.2971	0.662043	0.153698	0.192212	8.43411	8.75196	7.29692	7.62662	10.9737	10.9586	11.6033	11.653	8.59303	11.6281	7.46177	8.59303	11.6281	10.9661
50148	A_33_P3327771	SYT2	NM_001136504	ref|Homo sapiens synaptotagmin II (SYT2), transcript variant 2, mRNA [NM_001136504]	6.65304	-1.47733	0.0371649	2.17236	6.48444	0.666277	0.158318	-0.00388732	7.24911	7.5343	5.84862	5.98014	6.09803	6.20457	6.68387	6.95128	7.39171	6.81758	5.91438	7.39171	6.81758	6.1513
10765	A_23_P162874	HSP90AA1	NM_005348	ref|Homo sapiens heat shock protein 90kDa alpha (cytosolic), class A member 1 (HSP90AA1), transcript variant 2, mRNA [NM_005348]	14.3803	-2.13389	0.036973	3.29112	14.7896	0.666301	0.151863	0.231349	15.0411	15.8535	12.991	13.6358	14.3242	14.5886	15.0192	15.2262	15.4473	15.1227	13.3134	15.4473	15.1227	14.4564
11253	A_33_P3223082	MRPL19	NM_014763	ref|Homo sapiens mitochondrial ribosomal protein L19 (MRPL19), nuclear gene encoding mitochondrial protein, mRNA [NM_014763]	7.91571	-1.42102	0.0470559	0.815761	7.83664	0.675169	0.155847	0.0968991	8.70628	8.54617	7.07948	7.33092	7.54689	7.45121	8.14816	8.20029	8.62623	8.17422	7.2052	8.62623	8.17422	7.49905
18958	A_23_P202427	HKDC1	NM_025130	ref|Homo sapiens hexokinase domain containing 1 (HKDC1), mRNA [NM_025130]	6.83629	-1.17565	0.0444408	1.22299	7.48326	0.689999	0.151798	0.235655	7.13571	7.71253	6.04985	6.44708	7.13186	7.14466	7.88874	7.76777	7.42412	7.82826	6.24847	7.42412	7.82826	7.13826
17396	A_23_P318284	GPD1L	NM_015141	ref|Homo sapiens glycerol-3-phosphate dehydrogenase 1-like (GPD1L), mRNA [NM_015141]	8.5637	-1.18295	0.0450094	1.0348	9.78252	0.702548	0.137143	0.456835	9.18333	9.12703	7.88646	8.05799	9.41812	9.44437	10.087	10.1805	9.15518	10.1338	7.97223	9.15518	10.1338	9.43124
34151	A_23_P156970	MEST	NM_002402	ref|Homo sapiens mesoderm specific transcript homolog (mouse) (MEST), transcript variant 1, mRNA [NM_002402]	9.98097	-1.97414	0.036973	2.57942	10.9006	0.711784	0.142842	0.355364	11.07	10.8661	8.94544	9.04234	10.5207	10.5687	11.1618	11.3511	10.968	11.2565	8.99389	10.968	11.2565	10.5447
16902	A_23_P65357	SYNJ2BP	NM_018373	ref|Homo sapiens synaptojanin 2 binding protein (SYNJ2BP), mRNA [NM_018373]	8.92556	-1.12402	0.0468446	0.838008	10.035	0.735589	0.127946	0.70263	9.40434	9.5708	8.39339	8.33371	9.664	9.67032	10.3863	10.4192	9.48757	10.4028	8.36355	9.48757	10.4028	9.66716
45912	A_23_P81408	MAT2B	NM_182796	ref|Homo sapiens methionine adenosyltransferase II, beta (MAT2B), transcript variant 2, mRNA [NM_182796]	8.90676	-2.38928	0.036973	3.75447	9.46162	0.754462	0.128463	0.662354	9.48834	10.7145	7.13827	8.28598	8.99541	9.17336	9.81178	9.86593	10.1014	9.83885	7.71213	10.1014	9.83885	9.08439
30715	A_23_P216094	ASPH	NM_004318	ref|Homo sapiens aspartate beta-hydroxylase (ASPH), transcript variant 1, mRNA [NM_004318]	8.87805	-1.49652	0.036973	2.31987	8.31776	0.760877	0.155885	0.049236	9.40634	9.84627	7.85019	8.40939	7.92481	7.94983	8.83487	8.56153	9.62631	8.6982	8.12979	9.62631	8.6982	7.93732
39048	A_23_P99163	DRAM1	NM_018370	ref|Homo sapiens DNA-damage regulated autophagy modulator 1 (DRAM1), mRNA [NM_018370]	9.77368	-1.34539	0.0457805	0.977386	8.97944	0.855564	0.113537	1.16786	10.6473	10.2454	9.13186	9.07012	8.58073	8.52258	9.36632	9.44812	10.4464	9.40722	9.10099	10.4464	9.40722	8.55166
39244	A_23_P71328	MATN2	NM_030583	ref|Homo sapiens matrilin 2 (MATN2), transcript variant 2, mRNA [NM_030583]	8.76023	-1.3617	0.0395557	1.77535	11.3811	0.91214	0.112551	1.28516	9.12864	9.75353	7.67596	8.48281	10.8248	11.0253	11.8324	11.842	9.44108	11.8372	8.07938	9.44108	11.8372	10.9251
8948	A_32_P37592	SCARNA17	NR_003003	ref|Homo sapiens small Cajal body-specific RNA 17 (SCARNA17), guide RNA [NR_003003]	8.59453	-2.63661	0.036973	3.82462	10.0822	0.939079	0.104821	1.66526	10.3323	9.49336	7.61287	6.93958	9.64813	9.57719	10.6317	10.4717	9.91284	10.5517	7.27622	9.91284	10.5517	9.61266
27225	A_24_P64362	C10orf26	NM_017787	ref|Homo sapiens chromosome 10 open reading frame 26 (C10orf26), transcript variant 2, mRNA [NM_017787]	8.72802	-1.74756	0.0444408	1.19863	8.41156	0.943359	0.104821	1.54872	9.56177	9.64183	7.56605	8.14243	7.82177	8.05799	8.84019	8.9263	9.6018	8.88324	7.85424	9.6018	8.88324	7.93988
28096	A_33_P3290443	SCARNA9	NR_002569	ref|Homo sapiens small Cajal body-specific RNA 9 (SCARNA9), guide RNA [NR_002569]	9.57439	-3.02447	0.036973	3.47612	9.97088	0.97158	0.104821	1.63365	11.5007	10.6725	8.27961	7.84471	9.62091	9.34928	10.5111	10.4022	11.0866	10.4567	8.06216	11.0866	10.4567	9.48509
35564	A_23_P257043	GEM	NM_005261	ref|Homo sapiens GTP binding protein overexpressed in skeletal muscle (GEM), transcript variant 1, mRNA [NM_005261]	8.21128	-1.12138	0.0439736	1.27009	8.64674	0.980794	0.126756	0.848763	8.33371	9.21021	7.26913	8.03205	8.16867	8.14402	8.96452	9.30976	8.77196	9.13714	7.65059	8.77196	9.13714	8.15635
42190	A_32_P51905	KIAA1191	NM_020444	ref|Homo sapiens KIAA1191 (KIAA1191), transcript variant 1, mRNA [NM_020444]	12.4061	-1.99943	0.036973	3.28599	12.6539	1.03274	0.0918031	2.0937	13.5095	13.3022	11.5549	11.258	12.0968	12.1782	13.1509	13.1896	13.4059	13.1702	11.4064	13.4059	13.1702	12.1375
33067	A_23_P205567	PRKCH	NM_006255	ref|Homo sapiens protein kinase C, eta (PRKCH), mRNA [NM_006255]	7.20742	-1.00561	0.0457367	0.986322	10.2179	1.05796	0.0918031	2.0685	7.47573	7.94471	6.49185	6.91737	9.68124	9.69653	10.6781	10.8156	7.71022	10.7468	6.70461	7.71022	10.7468	9.68889
4078	A_23_P10121	SFRP1	NM_003012	ref|Homo sapiens secreted frizzled-related protein 1 (SFRP1), mRNA [NM_003012]	8.0789	-1.66957	0.0464577	0.868172	8.27673	1.18084	0.0918031	2.28543	8.37442	9.45295	6.96771	7.52052	7.54827	7.82435	8.82757	8.90673	8.91369	8.86715	7.24411	8.91369	8.86715	7.68631
38988	A_33_P3402171	EIF2S1	NM_004094	ref|Homo sapiens eukaryotic translation initiation factor 2, subunit 1 alpha, 35kDa (EIF2S1), mRNA [NM_004094]	9.21205	-2.10448	0.036973	3.45814	8.90076	1.21594	0.0918031	2.36309	10.0246	10.5039	7.95274	8.36687	8.48558	8.10001	9.59829	9.41917	10.2643	9.50873	8.1598	10.2643	9.50873	8.29279
