# Supplementary material for: MicroRNA-375/SEC23A as biomarkers of the in vitro efficacy of vandetanib
Source: Oncotarget. 2016 Mar 29;7(21):30461–78. doi: 10.18632/oncotarget.8458 (PMC5058693; doi:10.18632/oncotarget.8458)
Supplement: Supplementary file 3 [file oncotarget-07-30461-s003.xlsx]

## Sheet: Feuil1
	InSIlico Database Id	ISDBM240904	ISDBM241637	ISDBM241312	ISDBM240965	ISDBM241031	ISDBM241431	ISDBM241512	ISDBM241209	ISDBM241729	ISDBM241777	ISDBM241868	ISDBM241615	FC Log2 (TT vs others) RANKED High to low
	filename	WATCH_p_NCLE_RNA8_HG-U133_Plus_2_E12_474674.CEL	WATCH_p_NCLE_RNA8_HG-U133_Plus_2_G05_474666.CEL	WATCH_p_NCLE_RNA8_HG-U133_Plus_2_H10_474614.CEL	WATCH_p_NCLE_RNA8_HG-U133_Plus_2_D05_474716.CEL	SILOS_p_NCLE_RNA9_HG-U133_Plus_2_B12_523504.CEL	WATCH_p_NCLE_RNA8_HG-U133_Plus_2_G09_474750.CEL	WATCH_p_NCLE_RNA8_HG-U133_Plus_2_E01_474604.CEL	CRAZY_p_NCLE_RNA10_HG-U133_Plus_2_C09_569492.CEL	CRAZY_p_NCLE_RNA10_HG-U133_Plus_2_C11_569508.CEL	BITTS_p_NCLE_RNA12_HG-U133_Plus_2_B01_698818.CEL	PARES_p_NCLE_RNA_Redo_HG-U133_Plus_2_A01_257598.CEL	SILOS_p_NCLE_RNA9_HG-U133_Plus_2_B07_523626.CEL
	Anatomical.Site	thyroid	thyroid	thyroid	thyroid	thyroid	thyroid	thyroid	thyroid	thyroid	thyroid	thyroid	thyroid
	Insilico database dataset	ISDB8331	ISDB8331	ISDB8331	ISDB8331	ISDB8331	ISDB8331	ISDB8331	ISDB8331	ISDB8331	ISDB8331	ISDB8331	ISDB8331
	Histology	carcinoma	carcinoma	carcinoma	carcinoma	carcinoma	carcinoma	carcinoma	carcinoma	carcinoma	carcinoma	carcinoma	carcinoma
	Cell.Type	Anaplasic	Papillary	Follicular	Anaplasic	Anaplasic	Follicular	Anaplasic	Follicular	Follicular	Follicular	Anaplasic	Medullary
	Cell.Line	BHT-101	B-CPAP	ML-1	8505C	8305C	TT2609-C02	CAL-62	FTC-238	FTC-133	CGTH-W-1	SW579	TT
Id	Description	Exp. Value	Exp. Value	Exp. Value	Exp. Value	Exp. Value	Exp. Value	Exp. Value	Exp. Value	Exp. Value	Exp. Value	Exp. Value	Exp. Value
SCG3	secretogranin III	3.1025	3.2809	3.7931	3.3784	3.1618	3.4541	3.3044	3.1039	3.2384	3.1359	3.4379	12.4504	9.1421
CHGB	chromogranin B (secretogranin 1)	3.4418	3.2716	5.7559	3.4408	3.5477	4.5537	3.4578	4.0508	3.9553	3.5941	4.0623	12.7527	8.83163
GABRR1	gamma-aminobutyric acid (GABA) A receptor, rho 1	3.253	3.4134	3.428	3.5323	3.5227	3.649	3.2022	3.4418	3.6757	3.3137	3.2889	12.1069	8.67775
CEACAM5	carcinoembryonic antigen-related cell adhesion molecule 5	4.1094	4.3649	4.2451	4.461	4.2893	4.3869	4.2823	4.8468	4.3733	4.2943	4.4485	12.9968	8.62391
CALCA	calcitonin-related polypeptide alpha	4.2379	4.203	7.4872	4.2568	4.4529	4.2738	4.0315	9.0038	9.7211	4.4633	4.4929	14.101	8.58971
ASCL1	achaete-scute complex homolog 1 (Drosophila)	4.0967	4.2597	4.1352	4.1239	4.1983	4.1767	4.1117	4.4203	4.7102	4.2426	4.4092	12.4176	8.15537
GRP	gastrin-releasing peptide	4.0809	4.3468	4.0035	4.0571	4.003	4.1427	3.867	4.1167	4.2936	6.4358	5.2917	12.5353	8.11359
DDC	dopa decarboxylase (aromatic L-amino acid decarboxylase)	6.2992	4.3133	4.7936	4.2869	4.2179	4.2093	4.7116	4.2232	4.8826	4.4397	4.2478	12.5194	7.91712
CEACAM6	carcinoembryonic antigen-related cell adhesion molecule 6 (non-specific cross reacting antigen)	4.7663	5.0176	4.8468	4.5391	4.517	4.938	4.9326	4.7933	4.3727	4.6338	4.6613	12.5189	7.78995
HMP19	HMP19 protein	4.3629	4.5681	4.4038	4.616	4.723	5.1656	4.4013	5.0453	4.8921	4.5085	4.7458	12.2568	7.58113
SST	somatostatin	4.1543	4.1422	13.383	3.6358	4.1156	3.7863	3.986	4.065	3.7171	3.9824	3.8399	12.3529	7.55221
KLK11	kallikrein-related peptidase 11	4.4369	4.0828	4.843	4.4185	4.5997	4.6969	4.2417	4.4072	4.388	4.5145	4.9332	12.0168	7.51113
CHGA	chromogranin A (parathyroid secretory protein 1)	4.2526	4.5219	4.2936	4.6537	4.7862	4.5844	4.6344	4.7489	4.884	4.8435	5.0391	12.0096	7.35121
FUT9	fucosyltransferase 9 (alpha (1,3) fucosyltransferase)	3.6959	3.5542	3.7856	3.4813	3.5129	3.7485	3.5235	3.4753	3.6212	3.4237	3.2216	10.7429	7.19347
HPGD	hydroxyprostaglandin dehydrogenase 15-(NAD)	8.4893	4.5586	7.083	4.5317	4.3606	4.6347	4.6932	4.0675	5.6769	4.352	4.3608	12.2276	7.06321
INSM1	insulinoma-associated 1	3.7767	3.5575	3.616	3.7193	3.683	3.9266	3.7584	3.545	3.6865	3.6993	3.697	10.6819	6.98505
PCSK1	proprotein convertase subtilisin/kexin type 1	4.2184	7.5433	11.0877	3.8899	3.9877	3.664	3.7771	4.5851	6.8657	3.703	3.9325	12.1416	6.93665
FSTL5	follistatin-like 5	3.2791	3.5382	3.2946	5.888	3.4021	3.4628	3.1965	7.8475	5.9562	3.5957	3.5432	11.1774	6.90432
A2M	alpha-2-macroglobulin	3.7237	3.9855	6.1541	3.983	4.2699	3.7403	4.056	4.8231	4.3404	4.1508	4.3587	11.2074	6.88145
PEG3	paternally expressed 3	4.0626	5.9071	7.0569	3.8723	3.7048	6.4124	4.5058	3.9636	6.8835	3.6466	3.9376	11.7723	6.86746
CALCB	calcitonin-related polypeptide beta	3.8052	3.9441	11.5633	3.8673	3.6975	3.9508	4.013	5.5374	7.723	5.0817	3.6213	12.0306	6.86655
GRIA2	glutamate receptor, ionotropic, AMPA 2	3.5932	3.7061	3.6748	3.4973	3.6129	3.5061	3.7075	3.5794	3.7241	3.4476	3.7977	10.4832	6.86077
ABCC8	ATP-binding cassette, sub-family C (CFTR/MRP), member 8	4.8513	4.3237	4.9816	4.2827	4.906	4.9635	4.6161	5.1254	4.8945	4.5404	4.7219	11.5576	6.8115
TFF3	trefoil factor 3 (intestinal)	5.9198	4.2802	5.6236	4.6811	5.1274	4.8552	4.781	4.9706	4.8241	4.6803	4.7312	11.6971	6.74487
SERPINI1	serpin peptidase inhibitor, clade I (neuroserpin), member 1	6.2833	4.9955	6.2701	4.7485	4.6941	5.5846	5.825	5.3578	8.4768	6.9383	7.6882	12.711	6.63262
TMEM176B	transmembrane protein 176B	8.0211	4.1082	4.5247	4.1484	4.2845	4.3113	4.2016	4.7345	4.6218	4.1541	4.0897	11.1188	6.46426
CXCL13	chemokine (C-X-C motif) ligand 13	3.4492	3.8522	3.5527	3.5165	3.5269	3.5055	3.371	3.2934	3.8711	3.3401	3.8909	9.9814	6.42054
PTPRN2	protein tyrosine phosphatase, receptor type, N polypeptide 2	5.1448	5.796	5.5951	6.9678	8.7498	6.2326	4.8235	4.8317	4.7421	6.6264	6.3758	12.2533	6.2637
CNTN1	contactin 1	4.58	4.3591	4.9306	4.4552	5.3145	4.5615	4.351	4.9071	4.9829	5.3668	4.3664	10.9932	6.25001
ADCYAP1	adenylate cyclase activating polypeptide 1 (pituitary)	4.3519	7.1674	4.1245	4.4059	4.4289	4.4238	4.0426	4.0312	4.4684	4.2554	4.203	10.7322	6.19556
RET	ret proto-oncogene	4.8561	5.2445	5.2376	5.1106	5.1022	4.9348	5.0474	5.6782	6.0265	5.4523	5.2761	11.4462	6.17654
NKAIN2	Na+/K+ transporting ATPase interacting 2	3.9521	3.8275	4.1541	3.5939	3.621	3.8046	3.7206	3.6465	5.7496	3.7692	3.6169	10.0481	6.09755
PCDH8	protocadherin 8	3.0924	3.1223	7.4139	2.8485	3.0624	4.45	3.1536	3.1042	3.4808	2.9047	2.9867	9.6443	6.04253
UBE2QL1	ubiquitin-conjugating enzyme E2Q family-like 1	4.3993	4.4297	4.7866	4.0937	4.2527	8.9243	4.3328	4.4828	4.826	4.2749	4.7611	10.8587	5.98925
CDH10	cadherin 10, type 2 (T2-cadherin)	3.7476	3.8389	4.1552	3.6655	3.7665	3.4729	3.6804	3.9455	4.0744	3.5116	3.7193	9.7077	5.9279
NRCAM	neuronal cell adhesion molecule	7.1007	4.8184	7.8283	4.3817	7.9621	4.5155	5.0169	5.3355	4.4832	6.1962	4.6492	11.5605	5.89798
CDH1	cadherin 1, type 1, E-cadherin (epithelial)	7.9649	3.7942	8.2256	3.8579	3.7794	3.7977	3.6304	3.925	7.3008	3.5819	3.6335	10.7383	5.87545
SCG2	secretogranin II	3.6087	10.9338	10.2958	9.5451	7.7811	6.5617	3.4792	6.0388	7.3276	4.7916	6.4636	12.8525	5.86823
DCX	doublecortin	3.8921	3.843	3.7793	3.7359	3.5409	3.7047	3.8067	3.7338	3.6823	3.4349	3.6768	9.5798	5.86795
TSPAN8	tetraspanin 8	4.9446	4.1669	8.7975	3.742	4.3103	3.5964	3.8585	3.8857	9.9086	3.6018	4.175	10.8259	5.82705
PGAM2	phosphoglycerate mutase 2 (muscle)	3.7845	3.8506	3.9004	3.6777	3.6203	3.8351	3.6242	4.3086	4.3852	4.3709	3.8796	9.7402	5.80955
FAM5C	family with sequence similarity 5, member C	3.3714	3.6175	3.1235	3.4517	3.137	3.1504	3.3422	7.2285	3.8229	3.0195	3.2429	9.4654	5.7829
SYT4	synaptotagmin IV	4.5182	4.716	4.09	4.4476	4.2973	4.4063	4.3549	4.7437	4.4921	3.9825	4.3144	10.179	5.78236
SCN3A	sodium channel, voltage-gated, type III, alpha subunit	4.637	4.103	3.8526	4.1921	3.8787	4.0395	3.8378	4.0994	7.103	3.9589	7.8203	10.3995	5.71565
MAGEA8	melanoma antigen family A, 8	3.6692	3.9245	3.9896	3.591	3.6818	3.923	4.0321	3.9534	5.151	3.8057	3.6654	9.6444	5.70015
LOC145837	uncharacterized LOC145837	3.8128	3.997	3.8146	3.6841	3.77	3.8608	3.8752	3.8595	4.0426	3.8554	3.7874	9.5354	5.68455
COL2A1	collagen, type II, alpha 1	3.7792	4.1117	3.6671	3.8558	3.6729	4.2355	3.6605	4.1629	3.808	3.8	4.129	9.579	5.68058
DIO1	deiodinase, iodothyronine, type I	3.3018	3.5952	9.7755	3.4314	3.4324	3.2503	5.2716	3.6773	3.996	3.1785	3.4031	9.8734	5.66312
OLFM3	olfactomedin 3	3.5408	3.4675	3.5282	3.4358	3.4459	3.3726	3.3711	3.478	3.5939	3.4522	3.3224	9.1068	5.65149
GTSF1	gametocyte specific factor 1	8.6551	5.3384	10.6294	6.1866	4.1945	3.9671	4.1471	4.4202	8.438	4.1337	3.9886	11.4598	5.63265
PCDH20	protocadherin 20	3.6593	3.5036	6.776	3.2855	3.4524	6.634	3.5135	4.1075	5.8671	3.4457	3.6021	9.9732	5.6235
GAP43	growth associated protein 43	4.4055	4.0427	4.1558	4.1372	4.4759	4.1724	4.16	6.2646	4.5929	4.4032	4.6379	10.0933	5.59802
NPNT	nephronectin	6.5476	3.7784	7.1469	3.5957	3.6448	3.8666	3.6339	3.4785	9.0308	3.7343	3.5497	10.323	5.59507
IGSF21	immunoglobin superfamily, member 21	4.117	4.2708	4.0047	3.9683	3.8304	4.1793	4.3488	4.954	4.2732	4.1346	3.9828	9.7784	5.59077
PAX7	paired box 7	4.114	4.2269	4.2735	4.167	4.3853	4.0447	4.0926	4.1456	4.5631	4.2449	4.1256	9.7932	5.57655
NCALD	neurocalcin delta	4.443	4.4741	6.3337	4.6397	5.7589	4.2855	4.2249	4.2397	4.446	5.1886	4.4872	10.3484	5.57374
AOC1	amine oxidase, copper containing 1	4.2142	3.4653	3.3919	3.6399	3.5164	3.541	3.4057	3.9117	3.8247	3.302	3.5779	9.1896	5.57226
KDR	kinase insert domain receptor (a type III receptor tyrosine kinase)	3.8879	4.6283	4.0779	4.0749	4.7383	3.8397	4.2561	5.0946	4.9288	7.8126	5.4518	10.3593	5.56013
SEZ6	seizure related 6 homolog (mouse)	4.6954	4.4297	4.7123	4.5426	4.4733	4.6684	4.3812	5.4117	4.9583	4.7481	4.6583	10.2271	5.52898
CPE	carboxypeptidase E	10.0096	8.282	10.6388	4.581	6.5363	8.1089	7.1868	7.3634	8.1587	8.2124	8.2303	13.4597	5.52259
EPCAM	epithelial cell adhesion molecule	9.8689	3.9963	9.1337	4.2398	4.7122	8.8821	9.8485	6.261	6.7802	6.2152	5.5947	12.3767	5.5101
ABAT	4-aminobutyrate aminotransferase	5.112	6.535	8.2579	4.2325	6.1964	4.0082	4.7626	4.191	4.557	5.5023	4.3657	10.7567	5.50937
BEX1	brain expressed, X-linked 1	4.8125	8.8993	7.9988	10.6111	5.2937	6.2302	5.9526	10.6609	10.7487	5.1166	5.1885	12.905	5.49474
KISS1R	KISS1 receptor	4.8262	3.4401	5.6106	3.8011	4.5158	4.4864	4.5418	4.4631	7.2315	4.0581	3.953	10.1164	5.48661
XKR4	XK, Kell blood group complex subunit-related family, member 4	3.7199	3.7313	6.7412	3.5913	3.6295	3.5487	3.7111	3.1899	7.3424	3.8354	3.5319	9.7179	5.48403
GABRB3	gamma-aminobutyric acid (GABA) A receptor, beta 3	6.1956	6.9116	7.2314	4.0835	4.0763	4.3613	4.3795	4.3149	4.3715	5.2526	4.2457	10.5088	5.47026
SCG5	secretogranin V (7B2 protein)	9.4869	10.5904	4.7086	4.2476	11.2402	8.6626	4.2226	8.1521	6.2123	10.6274	7.3675	13.2414	5.46702
CACNA2D2	calcium channel, voltage-dependent, alpha 2/delta subunit 2	5.046	6.2334	5.5981	5.1005	5.1629	5.396	4.9965	5.5008	5.3151	5.2213	5.313	10.7917	5.43865
NRXN3	neurexin 3	4.2483	4.6688	7.0974	5.4885	6.256	3.918	4.4888	4.3457	4.1123	6.0826	4.4509	10.4477	5.4334
OTOS	otospiralin	3.663	4.2708	5.9299	3.8094	3.6744	3.8453	3.7402	3.893	5.8764	3.678	4.0661	9.6467	5.42429
CYP4X1	cytochrome P450, family 4, subfamily X, polypeptide 1	3.427	3.8338	3.5574	3.5708	3.275	3.7248	3.2898	3.4279	3.4389	3.3638	3.3551	8.8942	5.41563
INA	internexin neuronal intermediate filament protein, alpha	4.7358	4.3065	5.1079	4.1646	4.6441	4.4004	7.8736	8.4283	6.2272	4.265	4.1788	10.7098	5.40687
NRXN1	neurexin 1	4.0057	4.4228	4.0019	4.1695	4.3163	4.4919	4.1183	4.3701	4.2872	4.1709	3.9556	9.6025	5.39248
VSTM2A	V-set and transmembrane domain containing 2A	3.7323	4.1048	4.0119	3.6149	3.6152	3.7378	3.9008	3.5494	3.7428	3.8001	3.7115	9.1566	5.38192
PON3	paraoxonase 3	8.2447	7.6272	4.2286	4.6394	4.2531	5.2214	4.5979	4.1599	5.7144	4.2679	4.1305	10.5512	5.36165
VWDE	von Willebrand factor D and EGF domains	6.4906	3.5518	3.4814	3.1595	3.1634	3.621	4.41	4.0094	3.1842	3.4545	3.7534	9.1502	5.30664
CA10	carbonic anhydrase X	3.9438	3.8441	3.8043	3.646	4.2924	3.5315	3.9655	4.0452	3.6954	3.9333	3.9134	9.1797	5.30562
TMEM176A	transmembrane protein 176A	6.6071	5.0679	4.9264	5.3554	4.9246	5.016	4.7027	5.1224	5.3133	4.6236	4.8143	10.4266	5.29263
SMOC2	SPARC related modular calcium binding 2	4.6093	4.5856	4.4468	4.7009	4.8606	5.1179	4.7016	5.0304	4.861	4.7414	4.5972	10.0293	5.27905
SYT13	synaptotagmin XIII	4.9299	4.574	7.2867	4.7693	4.6358	4.337	4.4738	5.9866	8.137	4.4418	4.8209	10.5737	5.26526
CNR1	cannabinoid receptor 1 (brain)	4.3258	4.0342	6.166	4.6674	4.5277	4.7522	4.3082	4.6506	4.3116	4.3342	4.3713	9.8505	5.26421
SEC11C	SEC11 homolog C (S. cerevisiae)	8.3622	7.5626	8.4292	8.1297	8.1157	8.1169	7.5566	8.7974	7.8913	7.4657	8.5962	13.3497	5.25665
SCN9A	sodium channel, voltage-gated, type IX, alpha subunit	6.2052	3.4188	5.2157	4.1845	3.4423	3.8015	3.6556	3.6401	3.3798	3.4058	3.6998	9.252	5.24754
LGR5	leucine-rich repeat containing G protein-coupled receptor 5	4.3372	4.8804	4.586	4.289	9.6407	5.6352	4.4471	4.8165	4.9111	4.6716	4.5103	10.3995	5.24267
HS3ST2	heparan sulfate (glucosamine) 3-O-sulfotransferase 2	4.2031	4.8301	4.0698	4.2074	4.4772	4.3832	4.2599	4.8343	5.1383	4.9957	4.504	9.7706	5.23396
CFHR4	complement factor H-related 4	5.915	3.9207	4.4593	3.5042	3.9491	3.7774	3.779	3.7689	3.7974	3.6373	4.05	9.2825	5.23175
ABCB1	ATP-binding cassette, sub-family B (MDR/TAP), member 1	8.5288	4.3953	4.0965	4.0712	5.539	4.18	4.0989	4.4016	4.318	3.9554	4.0312	9.9222	5.22985
GABRG2	gamma-aminobutyric acid (GABA) A receptor, gamma 2	4.4235	4.195	4.021	4.1526	4.2271	4.2031	4.2513	4.5727	4.2705	4.0514	4.493	9.4803	5.22019
IRX2	iroquois homeobox 2	4.141	3.9579	7.8841	6.7197	4.0216	3.7233	8.0599	4.5313	4.2972	4.2699	6.5822	10.5003	5.21047
B3GALT2	UDP-Gal:betaGlcNAc beta 1,3-galactosyltransferase, polypeptide 2	3.3947	3.3422	3.3164	3.2582	3.3597	3.4568	3.5687	3.2108	3.4395	3.2996	3.4239	8.5737	5.20365
TMEM30B	transmembrane protein 30B	3.6459	3.6918	3.7748	3.7831	4.1048	6.6626	4.1651	3.766	4.5828	3.6947	4.0269	9.3737	5.20111
TUBB2B	tubulin, beta 2B class IIb	4.4621	4.269	5.1554	3.8539	3.7218	6.6355	3.8857	4.8327	4.0072	9.1313	7.1127	10.3658	5.17786
RAB25	RAB25, member RAS oncogene family	3.5564	3.6204	3.8169	3.609	3.6097	3.6964	4.0266	3.4912	3.5621	3.8641	3.6661	8.8455	5.16196
SCN7A	sodium channel, voltage-gated, type VII, alpha subunit	3.6602	3.5352	3.9013	3.4165	3.3605	3.6665	3.7122	3.5049	3.9108	3.3647	3.3241	8.7221	5.1442
DLL1	delta-like 1 (Drosophila)	3.8908	3.9809	4.5099	3.7687	4.1046	3.8517	3.7926	4.1011	3.9498	4.6159	4.3891	9.2262	5.13937
PCSK2	proprotein convertase subtilisin/kexin type 2	4.178	4.3906	4.6837	4.401	4.6543	4.402	4.5154	4.4098	4.5955	4.5971	4.3482	9.6088	5.13829
SSX1	synovial sarcoma, X breakpoint 1	4.5011	4.6042	8.8854	4.4502	6.1677	4.7147	4.2578	5.6397	8.9879	4.4558	4.6693	10.7003	5.1245
DSCR8	Down syndrome critical region gene 8	3.6905	4.8327	4.6376	4.1953	3.9857	9.2871	4.0391	3.9005	7.326	4.3163	4.5235	10.0846	5.10875
CNTN4	contactin 4	3.7866	3.7834	5.5002	3.506	3.5475	3.3703	3.6774	3.5239	3.4244	3.5297	3.5191	8.8432	5.10061
RGS7	regulator of G-protein signaling 7	4.9605	3.7375	4.0077	6.144	4.0074	5.2477	3.5912	3.7311	5.5198	4.1394	4.3498	9.5879	5.09371
HHATL	hedgehog acyltransferase-like	4.2147	3.8134	4.0752	4.0996	4.3152	4.1741	4.1293	4.1525	4.5732	4.0201	4.3293	9.2583	5.08588
SHISA6	shisa family member 6	3.5011	3.5787	4.4546	3.6228	3.7217	3.5678	3.7084	3.3799	3.9302	3.6963	3.5978	8.7519	5.04651
COBL	cordon-bleu WH2 repeat protein	4.3651	4.4624	4.1076	4.3209	4.1042	4.2584	4.1661	4.5757	4.1001	4.3444	4.269	9.3185	5.03905
SFTPB	surfactant protein B	6.3526	6.2872	6.6417	6.2189	6.0034	6.0845	6.4918	5.9973	6.1263	5.8955	6.2736	11.2379	5.02219
SFTA3	surfactant associated 3	2.9105	6.9097	10.3026	8.9061	2.9191	9.9839	2.9369	3.1561	8.0356	3.0742	3.0439	10.6655	5.0129
APOD	apolipoprotein D	4.0143	4.2553	4.9315	4.3051	4.5884	4.1895	4.1274	4.6586	4.2714	4.1596	4.3788	9.3566	5.00388
TTR	transthyretin	5.0496	4.9981	5.0665	5.3827	5.1738	5.1077	5.0794	5.5337	5.3719	5.2069	5.2017	10.1579	4.96045
SPOCK3	sparc/osteonectin, cwcv and kazal-like domains proteoglycan (testican) 3	6.1336	5.1972	3.8101	3.8836	4.5381	4.2854	3.531	3.8876	3.6416	4.0311	4.927	9.305	4.95352
OR51E1	olfactory receptor, family 51, subfamily E, member 1	4.42	4.642	4.2402	4.6951	4.4974	4.3371	4.1279	4.2833	4.19	4.5418	4.5314	9.3579	4.94825
TM7SF2	transmembrane 7 superfamily member 2	5.257	9.0442	5.9374	6.1006	5.9073	6.7791	7.006	4.8259	5.172	4.4421	4.572	10.8368	4.92375
MTSS1	metastasis suppressor 1	11.6096	10.0995	5.6496	8.4205	10.4995	5.3284	5.1406	5.9862	5.7292	6.7322	5.706	12.2668	4.91214
LINC00617	long intergenic non-protein coding RNA 617	4.0268	3.9549	3.9937	4.1234	4.3276	4.1246	3.9605	4.4932	4.264	4.3249	4.3622	9.0854	4.9076
CHN2	chimerin 2	4.2264	5.0072	5.1865	4.6759	4.3212	8.0932	4.3738	5.7051	4.3591	5.1836	4.9179	9.9885	4.89305
TSPAN7	tetraspanin 7	4.732	4.9982	6.6919	4.6755	5.556	4.6334	4.6087	5.4122	6.7008	5.5713	4.8107	10.2001	4.89185
C14orf132	chromosome 14 open reading frame 132	4.5171	6.5108	7.1353	4.3447	9.2336	4.6011	4.6313	5.1041	4.9686	8.8285	8.0395	11.0654	4.89135
ST8SIA6-AS1	ST8SIA6 antisense RNA 1	4.3896	3.879	3.9677	4.2971	4.3185	4.0608	4.1034	4.6893	7.7899	4.1279	4.2818	9.425	4.88818
SYT17	synaptotagmin XVII	4.3211	5.1619	5.4072	4.6288	4.2373	4.7436	4.1365	5.3403	4.1692	5.6773	4.6725	9.6513	4.87896
PAGE2B	P antigen family, member 2B	3.55	3.404	3.3213	3.2167	3.6408	2.9882	3.4661	3.4781	6.0137	3.8044	3.5934	8.5331	4.8534
SEPP1	selenoprotein P, plasma, 1	3.751	4.7209	8.8218	3.8402	3.7862	3.5112	3.8501	6.0042	8.2177	3.9782	3.7091	9.7783	4.85188
NPFFR2	neuropeptide FF receptor 2	4.3721	7.7531	3.707	3.6462	4.4434	5.2519	3.4828	4.9539	5.3293	3.6848	3.9158	9.4357	4.84113
GDF15	growth differentiation factor 15	9.8283	8.9325	8.1549	4.1483	6.1679	6.6305	5.7213	4.2327	7.0405	4.0656	4.2337	11.1117	4.82477
TPTE	transmembrane phosphatase with tensin homology	3.3712	7.0277	3.4752	3.3751	3.1498	3.3902	3.137	6.5645	3.6866	6.736	5.6788	9.33	4.82163
NDN	necdin, melanoma antigen (MAGE) family member	3.9158	8.3437	9.8884	4.3645	4.4789	6.7066	9.6275	8.8053	6.6398	4.5642	5.3409	11.4153	4.80843
FMOD	fibromodulin	4.7642	5.3667	6.3191	5.3847	5.0393	5.1329	5.4356	5.0617	5.4256	6.2554	5.3363	10.2176	4.80655
SPINT1	serine peptidase inhibitor, Kunitz type 1	8.1031	6.3383	6.8659	5.0462	5.3388	5.1072	6.93	5.175	5.1573	5.0429	5.2719	10.6477	4.79528
MTUS1	microtubule associated tumor suppressor 1	7.6937	7.756	9.3087	4.8601	6.8063	7.2551	4.9234	6.3241	5.4472	4.9122	5.4207	11.216	4.78805
TENM2	teneurin transmembrane protein 2	3.6009	5.4533	3.8504	4.1845	8.4171	3.7292	3.8553	9.5234	5.4669	10.8467	6.6608	10.7496	4.78701
CXADR	coxsackie virus and adenovirus receptor	8.4707	5.7352	10.5591	9.0865	4.2811	5.6206	4.4187	6.3745	8.989	4.5435	4.0905	11.3377	4.77685
XCL1	chemokine (C motif) ligand 1	4.2071	4.3309	4.1734	4.1145	4.1068	4.8345	4.2112	4.4478	4.2029	4.3544	4.3697	9.0621	4.75726
ENO3	enolase 3 (beta, muscle)	4.854	8.265	8.3003	4.9099	5.6717	5.5912	5.4016	4.8291	6.6376	5.1538	5.5623	10.6387	4.71356
ESRP1	epithelial splicing regulatory protein 1	4.5587	4.2171	4.5826	4.4576	4.5702	4.4552	4.8384	4.5207	4.5767	5.1293	4.4205	9.2648	4.68962
PCP4L1	Purkinje cell protein 4 like 1	3.8858	4.0292	3.8198	3.725	3.8687	4.1039	3.6365	3.686	4.0384	3.5559	3.771	8.5165	4.68739
CYFIP2	cytoplasmic FMR1 interacting protein 2	3.673	5.7644	5.9874	5.4123	6.0269	5.6058	7.5698	4.5469	4.6092	5.3883	4.4937	10.0445	4.6738
DCSTAMP	dendrocyte expressed seven transmembrane protein	4.0356	4.2277	5.3071	4.2977	4.4853	4.1601	4.0791	4.4597	4.1846	4.4415	4.543	9.0426	4.65884
FGF9	fibroblast growth factor 9	3.7548	4.1646	4.0619	4.2863	4.1456	4.9483	4.3187	4.2108	5.7792	4.0685	4.2641	9.0222	4.65831
KIT	v-kit Hardy-Zuckerman 4 feline sarcoma viral oncogene homolog	4.5483	4.6265	4.5712	5.443	4.4168	5.8409	4.791	4.4124	4.3602	5.9592	6.9559	9.7402	4.65607
SELENBP1	selenium binding protein 1	6.5926	4.0171	8.3143	5.0676	3.6027	6.8076	4.0545	5.7579	7.0998	4.0757	6.3878	10.2717	4.65555
SCGN	secretagogin, EF-hand calcium binding protein	4.6218	4.8174	4.6658	4.6326	4.7738	4.7101	4.6633	5.0737	4.7435	4.8023	4.5829	9.3865	4.6513
ST8SIA3	ST8 alpha-N-acetyl-neuraminide alpha-2,8-sialyltransferase 3	4.1426	4.3342	4.2208	4.6873	4.2869	4.2539	4.294	4.7915	4.4589	4.7258	4.2678	9.0513	4.64551
SSX3	synovial sarcoma, X breakpoint 3	4.2517	4.7201	6.0579	4.0928	4.6927	4.3775	4.4349	4.8633	6.5457	4.3215	4.2377	9.4059	4.62446
PCSK1N	proprotein convertase subtilisin/kexin type 1 inhibitor	4.6511	4.8917	8.2801	7.1149	5.1983	6.3131	5.0129	4.901	6.9954	4.8607	5.14	10.3768	4.61687
EPHA7	EPH receptor A7	4.013	4.1954	4.3154	4.403	4.8886	4.2652	4.1762	4.6758	4.3739	5.2541	5.4601	9.1575	4.61016
BEX2	brain expressed X-linked 2	4.3354	8.9298	7.5388	7.4375	7.9818	6.5046	8.67	7	6.0014	5.5507	5.6613	11.4827	4.60895
THSD7A	thrombospondin, type I, domain containing 7A	6.672	5.3322	4.0534	4.4674	4.5572	4.764	4.4972	4.4548	5.853	4.6487	5.5977	9.592	4.60131
MIR7-3HG	MIR7-3 host gene (non-protein coding)	3.8911	3.9823	3.8999	3.7381	3.8249	3.8706	3.6236	3.6493	3.9508	3.7579	3.7627	8.4122	4.59845
MYT1L	myelin transcription factor 1-like	3.3421	3.97	3.5993	3.4958	3.3541	3.3271	3.6158	3.6453	3.6791	3.2867	3.4365	8.1181	4.59521
IAPP	islet amyloid polypeptide	3.5742	3.6467	3.902	3.5501	3.3992	3.5768	3.748	4.0506	3.8377	3.4226	3.3287	8.2218	4.58211
PIPOX	pipecolic acid oxidase	4.3007	4.4253	4.2028	3.7648	4.4106	4.0341	3.9527	4.6713	4.5789	4.6949	4.2842	8.8761	4.57425
KIAA1324	KIAA1324	5.0423	4.1387	4.7949	4.3723	4.4852	5.6189	4.4112	7.0966	4.9901	4.4154	6.1617	9.6103	4.56236
CABP7	calcium binding protein 7	3.7226	3.8366	3.9052	3.9591	4.0287	3.9483	3.7945	3.8861	4.114	3.9006	4.0589	8.4824	4.55925
SLC4A11	solute carrier family 4, sodium borate transporter, member 11	4.7096	5.1911	4.9912	5.5905	5.6957	5.4498	6.6277	6.0207	4.9951	4.7995	6.5493	10.0616	4.55067
MRAP2	melanocortin 2 receptor accessory protein 2	4.5057	3.8366	4.5344	4.8161	4.8356	4.7499	4.4568	4.8479	4.783	5.3568	6.5885	9.3931	4.54662
RYR2	ryanodine receptor 2 (cardiac)	4.3906	4.0966	5.6172	4.349	3.6834	4.4531	3.7952	4.039	3.8102	3.7675	3.9345	8.7205	4.54447
LINC00348	long intergenic non-protein coding RNA 348	3.4914	3.4712	3.2828	3.4132	3.2862	3.4549	3.4669	3.2392	5.1495	3.1892	3.2814	8.0644	4.54386
PTPRN	protein tyrosine phosphatase, receptor type, N	3.7538	4.2232	6.18	4.1832	4.4318	4.1344	3.8148	4.5071	4.4337	5.1488	4.605	9.0316	4.53925
GFRA4	GDNF family receptor alpha 4	4.4764	4.8095	4.72	5.3635	5.0415	4.9727	5.0937	5.0671	5.0557	4.9147	5.0515	9.487	4.52643
LONRF2	LON peptidase N-terminal domain and ring finger 2	5.9947	4.795	9.3614	4.7143	4.3243	4.5577	5.1108	4.5721	5.9585	5.3797	4.4071	9.9031	4.5235
UNC80	unc-80 homolog (C. elegans)	3.5032	3.6412	3.5439	3.6389	3.6492	3.5834	3.4378	3.4877	3.4643	3.407	3.8376	8.0857	4.52259
UNC79	unc-79 homolog (C. elegans)	4.1476	4.3744	4.4878	4.1493	4.0247	4.4267	4.4395	4.621	4.7169	4.5362	4.7901	8.9366	4.50804
CD200	CD200 molecule	4.1971	9.0414	3.9493	4.8677	9.3764	4.08	4.9287	4.4008	4.2726	4.181	3.8933	9.6914	4.49246
SCN2A	sodium channel, voltage-gated, type II, alpha subunit	4.3477	5.6912	4.2661	4.3046	4.0083	4.0919	4.1162	4.1931	5.499	4.514	5.8182	9.1121	4.48935
MAP2	microtubule-associated protein 2	5.4295	4.0848	9.3317	4.2428	4.5497	5.0753	3.8982	4.164	8.3832	6.5386	7.1184	10.1992	4.48864
VGF	VGF nerve growth factor inducible	4.3675	4.0889	5.2143	4.3941	4.482	4.6704	4.3307	4.392	4.3231	4.1549	4.3902	8.9183	4.4812
LINC00648	long intergenic non-protein coding RNA 648	3.7232	3.752	3.6213	3.7018	3.8338	3.6333	4.0038	6.6524	4.67	3.9769	4.0603	8.6271	4.47903
SCNN1A	sodium channel, non-voltage-gated 1 alpha subunit	8.9572	6.1373	6.9202	5.2566	5.2322	5.3651	5.2559	6.3496	5.8187	5.4798	5.5531	10.4965	4.46689
NFASC	neurofascin	5.1484	4.8746	4.9423	4.9783	5.178	5.0571	4.8269	5.9628	6.4636	5.6403	5.2294	9.7558	4.45565
NEFL	neurofilament, light polypeptide	4.1748	4.6447	6.2061	4.4775	4.0122	11.7477	4.2006	4.3513	8.2398	8.8481	8.3746	10.7524	4.45445
DIRAS2	DIRAS family, GTP-binding RAS-like 2	3.4076	3.5848	3.3688	3.468	3.5317	3.4005	3.3874	3.3092	3.4079	3.6598	3.4283	7.9003	4.44994
KCNH2	potassium voltage-gated channel, subfamily H (eag-related), member 2	5.1197	4.922	8.7059	4.6988	4.8237	5.2198	5.0886	5.1523	5.7155	4.6005	4.8304	9.8024	4.44993
KIAA1244	KIAA1244	5.6679	7.4072	4.179	6.2539	7.8932	7.5116	7.3324	7.0662	4.3766	4.8984	4.2882	10.5285	4.44899
NEFM	neurofilament, medium polypeptide	3.9876	4.238	3.9927	4.0067	3.8743	3.9356	4.0814	3.886	4.0195	8.7914	7.5116	9.1974	4.4406
PENK	proenkephalin	4.4546	4.1687	9.4694	4.2116	4.4012	4.5355	4.3638	4.6421	4.6044	4.8891	4.5491	9.3729	4.43749
WISP3	WNT1 inducible signaling pathway protein 3	3.8836	3.9109	4.074	3.7128	3.405	3.2802	3.6547	3.7672	4.1115	3.5981	3.5158	8.1558	4.43636
LAT2	linker for activation of T cells family, member 2	4.704	4.7726	5.0633	4.9331	5.8437	5.3847	5.0857	4.9579	4.8664	4.6288	4.7423	9.4166	4.41819
GHR	growth hormone receptor	3.6228	4.4751	4.2086	4.6508	5.6179	3.9273	3.7234	3.8291	4.6971	6.9141	7.2565	9.2267	4.41555
GALNT13	UDP-N-acetyl-alpha-D-galactosamine:polypeptide N-acetylgalactosaminyltransferase 13 (GalNAc-T13)	4.2983	4.3258	4.0193	4.2832	4.4937	4.2725	6.0724	4.0251	4.0657	7.0925	7.1031	9.3157	4.40192
MAGEC1	melanoma antigen family C, 1	5.3008	4.1502	3.698	4.3398	4.5328	4.1099	4.1337	9.4056	6.4752	3.9205	4.1289	9.3241	4.39725
TMC4	transmembrane channel-like 4	5.572	5.4495	5.7961	4.3519	5.529	4.91	4.6342	4.5786	5.7104	4.7578	4.5427	9.4714	4.39575
CDH7	cadherin 7, type 2	5.369	3.9341	4.9309	4.3447	4.631	4.4346	4.1586	4.3171	4.7477	4.1759	4.4378	8.8898	4.39149
NELL1	NEL-like 1 (chicken)	4.2426	4.133	4.484	4.335	4.4777	4.0667	4.0754	4.505	4.5231	4.1984	4.0572	8.6725	4.39085
HOXB-AS3	HOXB cluster antisense RNA 3	3.6847	3.9789	3.8437	3.6956	3.9699	3.7964	3.6082	4.8404	4.1198	3.8904	5.3791	8.4591	4.38573
BCL2	B-cell CLL/lymphoma 2	4.4336	4.6101	4.7545	4.9636	5.5725	5.6344	6.3725	6.0453	7.0061	6.3281	6.5171	10.0423	4.38432
PARM1	prostate androgen-regulated mucin-like protein 1	4.8297	4.7706	4.8918	5.2552	5.142	4.9314	5.0161	5.2637	5.2918	5.2686	5.237	9.4633	4.38167
BMP5	bone morphogenetic protein 5	3.9745	4.9855	4.1468	4.8357	4.5598	4.4339	4.5576	4.6938	4.8784	4.1237	4.5717	8.9052	4.38144
ATP2A3	ATPase, Ca++ transporting, ubiquitous	4.8386	5.9442	5.1636	5.2505	5.1988	5.6576	5.1857	5.2627	6.5605	5.9952	6.7693	9.994	4.37339
GPX2	glutathione peroxidase 2 (gastrointestinal)	5.1539	4.6389	5.6653	4.8511	5.1762	5.1801	5.2254	5.123	4.8912	5.1155	5.4868	9.4986	4.36156
NEBL	nebulette	6.6641	5.2247	8.344	5.0042	5.0466	6.9677	5.0123	4.823	7.131	5.0107	4.8364	10.1681	4.34404
KIAA1199	KIAA1199	4.552	8.5558	5.2931	5.7189	5.2581	4.2871	3.8757	7.0561	5.306	8.8326	7.2283	10.3405	4.3438
ST18	suppression of tumorigenicity 18 (breast carcinoma) (zinc finger protein)	4.0164	4.1046	4.1972	4.155	4.1025	4.2038	4.127	4.5721	4.3909	4.027	4.0844	8.5205	4.34042
SNTG2	syntrophin, gamma 2	3.5633	3.593	3.9284	3.4391	3.9341	3.4741	3.3686	3.642	3.3749	4.1377	3.6258	7.9729	4.32917
SYT1	synaptotagmin I	9.7437	7.6838	5.9365	6.5741	6.6742	9.3842	4.8678	5.3325	9.1751	7.8671	9.552	11.8484	4.32195
SPINT2	serine peptidase inhibitor, Kunitz type, 2	10.8911	7.9607	9.379	8.2935	6.3076	8.9301	10.6864	5.2926	7.8545	4.3054	3.7139	11.9223	4.32095
RXFP1	relaxin/insulin-like family peptide receptor 1	3.4779	6.639	3.4435	3.4874	3.6465	3.4576	3.4839	3.3986	3.8442	3.3086	3.6851	8.1272	4.32063
ELMO1	engulfment and cell motility 1	5.6222	4.3301	6.7683	3.989	3.7305	4.1749	4.0481	5.4725	4.4447	4.4368	4.5997	9.0094	4.31696
LOC400043	uncharacterized LOC400043	4.3973	4.4665	7.6081	6.1785	4.6822	7.833	8.3353	4.5763	7.2566	7.482	6.6329	10.6258	4.31228
SCNN1B	sodium channel, non-voltage-gated 1, beta subunit	3.8827	4.455	6.1169	3.9204	4.1717	4.2139	4.247	4.3939	4.3143	4.1364	4.013	8.6609	4.30952
SNAP91	synaptosomal-associated protein, 91kDa	4.424	4.1286	3.4527	3.8983	4.5988	3.9108	4.0471	5.0296	3.8664	5.7747	4.3944	8.6294	4.30891
LIN28B	lin-28 homolog B (C. elegans)	3.7443	5.4725	3.7996	3.5057	3.6921	3.7548	6.5485	4.9131	4.3811	3.6143	3.3484	8.5587	4.30648
CYP3A5	cytochrome P450, family 3, subfamily A, polypeptide 5	7.3712	4.8062	4.6422	5.0106	4.2987	4.3524	5.0718	4.6708	5.0094	4.9402	4.9764	9.2976	4.28397
CHRM3	cholinergic receptor, muscarinic 3	6.7459	4.3854	5.6814	5.0279	4.9825	6.3158	4.3243	5.2758	4.8999	4.2571	4.5152	9.4072	4.27891
GPR19	G protein-coupled receptor 19	5.3027	5.4309	5.5262	4.8965	4.9064	6.2407	4.5373	4.5329	5.8927	5.9206	5.4916	9.61	4.27559
SULF1	sulfatase 1	4.6991	4.7433	11.4217	9.5791	5.0424	10.7446	4.6678	4.8047	7.162	5.3704	7.164	11.1057	4.25124
SLC27A2	solute carrier family 27 (fatty acid transporter), member 2	5.084	4.0484	3.8094	4.0407	3.7977	6.2726	4.8633	3.9237	3.7854	3.6743	3.8016	8.5319	4.24998
TOX3	TOX high mobility group box family member 3	6.1876	4.8464	4.8797	4.5026	4.7159	4.5239	4.3333	4.9404	4.9575	4.4474	4.9199	9.0865	4.24517
AZGP1	alpha-2-glycoprotein 1, zinc-binding	3.5532	4.2826	3.3198	3.5816	3.3057	3.4407	3.3622	3.5909	3.5294	3.4101	3.6682	7.7887	4.23921
TMEM178B	transmembrane protein 178B	5.4006	5.9192	6.4654	6.4371	5.0108	4.673	4.5888	7.0182	5.904	4.7718	4.8935	9.7901	4.23715
FMR1NB	fragile X mental retardation 1 neighbor	3.1689	2.9975	3.0863	3.0091	3.0258	2.9623	2.9571	2.97	3.3577	2.973	3.067	7.2844	4.23215
MEOX2	mesenchyme homeobox 2	3.4243	3.2847	3.0497	3.1902	3.075	3.0978	3.5777	3.1872	2.977	6.1134	4.5503	7.8244	4.23101
FAM19A2	family with sequence similarity 19 (chemokine (C-C motif)-like), member A2	4.5745	4.4076	4.3054	4.3032	4.7788	4.291	4.1984	5.8376	4.7662	4.5605	5.0564	8.8725	4.2289
LGSN	lengsin, lens protein with glutamine synthetase domain	3.6371	3.1903	3.4326	3.5897	3.1585	3.5429	3.0503	3.3226	4.3051	3.2411	3.4474	7.6754	4.22835
PTPRC	protein tyrosine phosphatase, receptor type, C	3.7056	3.8702	3.9494	4.0133	4.0469	3.6728	3.959	3.7923	5.0954	3.7811	3.7077	8.1899	4.22684
LOC100289026	coiled-coil domain-containing protein 29-like	7.0484	5.5683	4.2087	4.3834	4.1871	4.0225	4.7691	4.4033	4.4461	5.667	4.0253	9.0182	4.22464
TTC9	tetratricopeptide repeat domain 9	5.7675	4.4123	4.6046	5.196	4.6768	5.4091	4.557	4.7927	4.8358	4.8368	4.705	9.1137	4.22337
KIF1A	kinesin family member 1A	5.0087	5.195	6.5016	5.3519	5.2971	5.1539	5.1361	5.5124	5.3099	4.9549	5.512	9.5672	4.20961
RASD1	RAS, dexamethasone-induced 1	4.3777	6.8936	7.2408	4.9184	6.9433	4.836	5.095	4.7118	5.2527	6.6	6.5387	9.968	4.20364
PITX2	paired-like homeodomain 2	3.2865	3.547	5.9418	3.4816	3.71	6.1001	4.1157	3.0996	3.435	7.892	5.128	8.7223	4.20073
CADPS2	Ca++-dependent secretion activator 2	7.1007	6.9456	6.5321	4.2417	6.9496	4.3878	5.7217	6.1791	5.77	6.867	6.2263	10.2826	4.19882
DISP2	dispatched homolog 2 (Drosophila)	5.057	5.3107	7.1796	4.9796	4.995	5.36	5.4832	5.5122	7.0551	4.7395	4.8525	9.677	4.17478
SDR16C5	short chain dehydrogenase/reductase family 16C, member 5	10.4685	3.9727	4.0073	3.8774	3.5868	3.5661	3.7827	3.7086	3.6088	3.6683	3.4453	8.5069	4.17122
MUC15	mucin 15, cell surface associated	7.7261	7.0277	3.8784	3.6308	3.62	3.5018	3.4748	6.9536	6.8065	3.7984	3.6568	9.0822	4.1663
CLCNKB	chloride channel, voltage-sensitive Kb	4.4121	5.1269	5.1757	4.7762	5.2803	5.1095	4.9523	5.1831	5.3648	5.0274	5.1423	9.2161	4.16605
STYK1	serine/threonine/tyrosine kinase 1	5.8943	4.0181	4.5833	4.2427	4.1599	5.0465	4.2792	6.2005	4.125	4.0258	5.1242	8.8581	4.15815
ADCY2	adenylate cyclase 2 (brain)	4.8034	4.8606	5.6975	5.9445	4.9798	5.0159	5.0505	5.4389	4.8986	5.2293	5.1153	9.3306	4.14566
GPR64	G protein-coupled receptor 64	5.9232	7.7142	6.4129	4.1938	4.4029	8.4587	4.2955	4.5178	6.863	4.1655	4.3496	9.6988	4.12634
SLCO1A2	solute carrier organic anion transporter family, member 1A2	4.2219	3.9558	3.7834	3.9156	3.9626	3.8901	4.1898	4.1556	4.014	4.1198	3.934	8.1343	4.12134
BAI3	brain-specific angiogenesis inhibitor 3	3.6793	3.9076	4.9397	7.5707	4.4615	3.4753	3.9534	3.4328	3.8366	3.7254	3.8037	8.3675	4.11423
ELOVL2	ELOVL fatty acid elongase 2	4.362	4.3219	5.291	3.8732	5.6634	8.1578	6.7872	8.3878	5.0592	4.0696	4.0019	9.5662	4.11393
APLP1	amyloid beta (A4) precursor-like protein 1	4.6126	6.0871	7.8623	5.5347	5.571	5.8589	5.7888	5.3714	6.9119	6.6802	6.4158	10.1767	4.11355
NMNAT2	nicotinamide nucleotide adenylyltransferase 2	4.8361	5.0066	6.4949	5.7501	5.8883	6.5667	4.8129	5.3573	5.1231	6.5825	5.3773	9.7076	4.0898
LRRN3	leucine rich repeat neuronal 3	4.6666	4.3889	7.9477	4.6646	4.7566	5.3089	4.8291	4.8143	7.6348	4.1375	4.3813	9.3198	4.08977
EDN3	endothelin 3	3.9079	3.9419	3.9344	4.3148	4.0029	3.9549	3.821	3.8533	4.0981	3.6668	3.9518	8.038	4.0882
CLU	clusterin	9.7235	6.207	9.7169	6.6091	9.0486	8.4586	4.2688	8.2248	7.7756	7.725	8.8623	11.9622	4.08764
GRM8	glutamate receptor, metabotropic 8	4.2358	4.4323	4.2609	4.4373	4.2009	4.708	4.5863	4.2948	4.693	4.4273	4.3416	8.5023	4.08246
HOXB2	homeobox B2	8.1511	7.6648	5.0836	4.9216	5.1827	5.2253	5.4378	5.592	6.1801	9.0991	9.3568	10.6122	4.0763
TLE2	transducin-like enhancer of split 2 (E(sp1) homolog, Drosophila)	5.2472	5.4332	7.3422	5.1833	5.701	5.5436	5.2688	5.1418	6.3951	5.942	5.9079	9.8119	4.07498
KLHL13	kelch-like family member 13	3.5039	4.135	9.1793	4.4766	3.6552	3.9029	5.2825	5.7072	8.6442	3.6076	3.3727	9.0997	4.05724
SYT7	synaptotagmin VII	5.0086	4.7747	5.0498	4.8124	4.7924	4.573	4.4475	4.6973	5.1512	4.9245	5.5641	8.9445	4.054
MB	myoglobin	5.2613	4.3991	4.9675	4.4874	4.9769	4.4924	4.4298	4.7666	5.4597	4.1774	4.6299	8.7848	4.05316
STK32B	serine/threonine kinase 32B	4.5422	4.6707	7.7903	5.442	4.7513	4.514	4.2673	4.8262	6.6762	7.0186	7.5401	9.6891	4.0492
C16orf89	chromosome 16 open reading frame 89	4.4338	4.4505	9.014	4.5726	4.5621	4.6362	4.527	4.6916	7.0088	4.2793	4.6705	9.2145	4.04665
TMEM47	transmembrane protein 47	4.087	3.9529	4.0563	3.7721	4.018	4.0424	4.53	6.1193	8.0629	7.8372	8.8827	9.4309	4.03446
PEG3-AS1	PEG3 antisense RNA 1	4.1748	4.94	5.4835	3.9658	4.2597	4.7196	4.4264	4.3155	4.9457	4.0844	3.8984	8.5073	4.03332
KCNT2	potassium channel, subfamily T, member 2	6.5249	5.7777	5.5207	3.9647	4.7212	6.0584	4.0071	4.0362	5.5382	5.8486	5.1198	9.2225	4.03
FABP6	fatty acid binding protein 6, ileal	6.4931	6.4277	6.6504	4.0757	3.728	5.4149	3.8528	4.1326	4.4822	4.0576	3.8957	8.8666	4.02926
NPW	neuropeptide W	3.3162	3.3291	8.7562	3.3433	3.1917	3.9365	4.7744	3.1715	3.5345	5.7969	3.8827	8.3038	4.02807
AGR2	anterior gradient 2	10.3594	4.6757	4.9751	4.147	4.4207	4.4714	4.1425	5.2205	4.6627	4.8203	4.9011	9.1784	4.01509
CPLX1	complexin 1	4.5655	3.7772	4.1285	3.5504	3.5238	4.5557	3.8076	5.3962	3.9398	3.7538	3.4576	8.0554	4.01394
MAGEA1	melanoma antigen family A, 1 (directs expression of antigen MZ2-E)	5.0832	5.7368	4.1696	5.5221	4.6247	4.3165	4.1843	6.7417	8.5941	4.4334	4.9021	9.3146	4.01383
SLITRK6	SLIT and NTRK-like family, member 6	4.1458	7.3124	7.6164	5.4516	4.7754	5.5964	4.3171	4.5891	4.5862	4.0828	4.1781	9.1605	4.01038
ABCB4	ATP-binding cassette, sub-family B (MDR/TAP), member 4	7.0025	5.5548	3.7288	3.6934	6.2414	4.1173	4.4222	4.1248	4.085	4.726	5.2243	8.8211	4.01015
FOXA1	forkhead box A1	3.8874	3.8723	5.5734	5.3125	4.2861	5.138	4.7045	4.2525	3.9922	4.0039	4.2541	8.4845	4.00478
SALL1	sal-like 1 (Drosophila)	3.3247	3.5251	6.1663	3.5978	3.2478	3.3756	3.0903	7.0411	3.5513	6.073	5.2079	8.3854	4.0035
NLGN4X	neuroligin 4, X-linked	3.9698	4.8258	6.7012	8.1298	4.1917	4.1459	4.0072	4.4855	4.3783	6.1823	4.0646	9.0015	3.99404
LOC100288310	uncharacterized LOC100288310	4.6624	4.2564	5.1236	4.6052	4.9876	4.7945	4.668	4.3508	4.9333	4.5948	4.5763	8.6741	3.98747
DOK6	docking protein 6	4.4497	4.6839	4.5992	3.9356	6.28	4.9691	3.9046	4.4085	5.5692	5.8155	5.982	8.9478	3.98441
TFAP2B	transcription factor AP-2 beta (activating enhancer binding protein 2 beta)	3.5181	8.082	3.6538	3.5511	3.4724	3.3849	3.6153	4.0744	3.7547	3.5796	6.0786	8.2343	3.98295
SIM1	single-minded homolog 1 (Drosophila)	4.6718	4.2486	4.2254	4.9274	4.6784	4.6936	4.5418	5.0657	4.4645	6.5038	5.158	8.8167	3.98225
C1QTNF3	C1q and tumor necrosis factor related protein 3	6.9952	6.0438	5.9046	4.8802	5.2455	5.1673	5.949	4.8293	5.275	5.8478	5.6992	9.5999	3.97836
GLDN	gliomedin	7.0594	4.728	4.4074	4.4321	4.7412	4.5259	4.5739	4.6548	4.5422	4.5521	4.4349	8.7583	3.97176
IL2RG	interleukin 2 receptor, gamma	8.9183	4.674	4.7446	4.7914	4.7572	4.7959	4.8438	4.9915	4.969	4.7519	5.0115	9.1632	3.95874
HOXB5	homeobox B5	5.5574	5.4319	4.9472	4.688	6.0557	4.8609	5.063	4.8572	5.1889	6.0447	6.8909	9.3642	3.94731
BCAM	basal cell adhesion molecule (Lutheran blood group)	5.0872	5.6353	7.1174	5.5901	6.5475	5.2802	5.7625	5.6027	5.4688	5.2219	5.6903	9.6717	3.94407
RUNX1T1	runt-related transcription factor 1; translocated to, 1 (cyclin D-related)	4.8184	4.8066	5.1231	4.9767	5.8827	6.5792	4.871	6.1715	5.1143	6.1913	7.7763	9.6055	3.94085
JAKMIP1	janus kinase and microtubule interacting protein 1	3.5158	4.1414	4.0735	3.7856	3.9536	3.4985	3.946	4.182	3.7044	3.8543	4.038	7.8201	3.93891
LRRTM4	leucine rich repeat transmembrane neuronal 4	3.3507	3.3079	3.3447	3.3567	3.1842	3.3367	3.1219	3.4059	3.8834	3.1114	3.4285	7.2862	3.93784
GCH1	GTP cyclohydrolase 1	7.4597	9.0277	7.3268	7.277	7.6038	8.32	8.1717	7.9647	8.2086	6.7779	5.5307	11.5255	3.91926
ELAVL2	ELAV (embryonic lethal, abnormal vision, Drosophila)-like 2 (Hu antigen B)	4.1361	4.4869	4.1356	4.105	6.2445	4.3079	9.2608	4.4594	4.3411	7.9459	3.9151	9.1178	3.90523
KLRC3	killer cell lectin-like receptor subfamily C, member 3	9.5166	3.6371	3.1424	3.544	3.8104	3.433	3.405	3.4684	3.3679	3.5074	4.0074	7.9764	3.90007
LOC100271840	uncharacterized LOC100271840	4.3449	3.3763	4.0863	3.2976	3.2525	3.4768	3.4378	3.2966	3.5674	6.7006	3.6057	7.7544	3.89599
SGPP2	sphingosine-1-phosphate phosphatase 2	7.4558	3.6394	4.6115	4.5418	4.3501	4.4115	4.3503	4.4056	6.7511	4.5341	4.2961	8.7454	3.89565
TFF1	trefoil factor 1	7.8236	4.4935	4.0002	4.3255	4.199	4.0574	3.8306	4.7366	4.2732	4.1732	4.103	8.4367	3.88981
SSTR5-AS1	SSTR5 antisense RNA 1	4.7027	4.4935	4.7923	4.2321	4.1057	4.4117	4.2714	4.4144	4.3684	4.435	4.5178	8.3206	3.88924
CRTAC1	cartilage acidic protein 1	4.4531	4.5766	4.0797	4.2972	4.3777	4.5042	4.4435	4.4146	4.5024	4.1526	4.3079	8.2598	3.88621
TENM4	teneurin transmembrane protein 4	3.9191	8.2446	6.1776	4.8443	8.481	4.1368	4.6392	5.7213	6.8453	7.7804	7.3596	10.0775	3.88212
NLRP2	NLR family, pyrin domain containing 2	6.7827	4.4173	3.7196	5.9878	6.8172	7.7561	4.118	4.0149	7.1249	4.1561	3.8786	9.2249	3.88188
SEMA3E	sema domain, immunoglobulin domain (Ig), short basic domain, secreted, (semaphorin) 3E	6.8219	4.0043	8.5567	6.3018	3.4369	7.4223	3.659	5.5134	5.7736	3.4267	3.6478	9.194	3.86996
RNF183	ring finger protein 183	5.0515	4.6604	4.0618	4.6304	4.3948	4.4214	4.5807	4.5606	4.7683	4.2607	4.4829	8.4006	3.86665
SLC8A2	solute carrier family 8 (sodium/calcium exchanger), member 2	4.4143	4.8881	4.503	4.5818	4.7638	4.5352	6.4377	4.4009	4.4198	4.5976	4.4917	8.5947	3.86435
SEMA6D	sema domain, transmembrane domain (TM), and cytoplasmic domain, (semaphorin) 6D	4.9476	7.9832	9.7714	7.6252	5.1816	4.5544	5.058	4.7181	5.961	5.7602	5.465	9.957	3.86375
VTN	vitronectin	4.4472	4.5957	5.5281	4.4691	4.9583	4.5286	4.5883	5.1097	4.3138	4.7825	4.7963	8.5994	3.86144
CASR	calcium-sensing receptor	5.4148	5.3724	5.146	5.2253	5.4518	5.2561	4.7248	5.368	5.5853	5.421	5.6278	9.1878	3.86114
C7orf57	chromosome 7 open reading frame 57	2.9789	3.2935	3.0729	4.9486	4.5647	3.0206	6.0821	6.7288	6.5	4.4529	3.1749	8.2965	3.85851
CPLX2	complexin 2	3.7694	4.45	3.927	4.3237	4.1095	4.3318	4.1776	4.4014	4.2178	4.3296	4.3508	8.0751	3.85795
GPR158	G protein-coupled receptor 158	7.4346	4.7656	4.3769	4.2378	5.8998	6.243	4.3034	6.8067	5.7323	4.2321	4.3048	9.1558	3.85244
MGAT4A	mannosyl (alpha-1,3-)-glycoprotein beta-1,4-N-acetylglucosaminyltransferase, isozyme A	5.0713	4.733	7.3105	4.8629	4.6073	3.9806	4.4893	4.4126	4.8723	4.8359	4.8495	8.7635	3.85212
SLCO2A1	solute carrier organic anion transporter family, member 2A1	7.2859	4.7858	6.2006	4.7656	4.8819	4.4283	4.3223	4.8652	9.1376	5.0503	4.9886	9.3697	3.85042
CGA	glycoprotein hormones, alpha polypeptide	4.7048	5.6589	7.525	7.2821	4.6689	4.1193	4.6798	4.4731	7.6698	4.5026	4.4982	9.2621	3.82733
KCNJ3	potassium inwardly-rectifying channel, subfamily J, member 3	3.8346	3.6733	4.0666	4.1898	3.7018	3.6832	3.7007	3.7347	4.3708	3.5497	3.5345	7.6397	3.81791
FAM163A	family with sequence similarity 163, member A	3.7839	5.9823	5.0016	3.9223	4.4247	4.2862	3.9093	4.5048	4.483	3.8552	4.2383	8.2038	3.80456
GRIA3	glutamate receptor, ionotropic, AMPA 3	6.6243	4.5145	4.4302	4.2764	4.2426	4.0675	4.1799	5.011	6.5771	4.6557	6.6835	8.8252	3.80132
LOC285878	uncharacterized LOC285878	3.4565	3.4185	3.2751	3.4655	3.3329	3.2831	3.479	3.5699	3.5348	3.4469	3.4953	7.2324	3.7999
PPP1R1A	protein phosphatase 1, regulatory (inhibitor) subunit 1A	4.103	4.3579	4.3909	4.3139	4.4513	4.3443	4.2578	5.0102	4.1356	4.3582	4.1721	8.1531	3.79899
CLSTN2	calsyntenin 2	4.0044	4.0615	4.0759	4.1807	6.5639	3.6686	4.1648	4.8433	3.9256	5.107	5.3075	8.319	3.78235
ABCC6	ATP-binding cassette, sub-family C (CFTR/MRP), member 6	6.6919	7.0302	6.1042	4.0916	5.724	7.7276	5.4533	5.5057	7.8797	5.716	4.7381	9.8353	3.77509
UCP2	uncoupling protein 2 (mitochondrial, proton carrier)	8.5303	8.8552	7.0186	9.0976	8.0004	9.9566	9.3486	9.6614	9.9631	8.0171	9.3394	12.6635	3.77365
APOE	apolipoprotein E	4.5874	6.1772	8.4902	4.7238	4.3299	5.0526	4.8873	6.2434	4.8964	4.9414	5.2214	9.1719	3.75817
SYT11	synaptotagmin XI	7.6858	5.0986	5.0409	4.5203	6.3954	6.6162	4.3177	4.7051	4.5705	6.841	7.5967	9.5067	3.74414
CD24	CD24 molecule	6.1075	7.9135	9.7654	12.8279	5.183	8.4846	8.1906	8.7697	10.4263	8.0737	7.7437	12.2335	3.73478
ENPP5	ectonucleotide pyrophosphatase/phosphodiesterase 5 (putative)	3.5327	3.5664	6.9249	3.456	5.2137	3.4044	3.5192	3.8215	3.5754	3.7112	3.6336	7.7674	3.73476
RAPGEF4	Rap guanine nucleotide exchange factor (GEF) 4	3.9569	3.2443	3.5935	3.5606	5.9815	3.4801	3.4888	3.3735	3.7321	4.0896	3.4612	7.5487	3.73396
CELF4	CUGBP, Elav-like family member 4	4.2011	4.1996	4.1389	4.4217	4.3708	4.4984	6.9875	4.2066	4.4931	4.104	4.5525	8.2918	3.73051
PRRG3	proline rich Gla (G-carboxyglutamic acid) 3 (transmembrane)	4.2431	4.1699	4.748	4.7742	4.599	4.2766	4.3324	4.9305	4.7017	4.5575	4.5992	8.2666	3.72732
SCIN	scinderin	6.0492	5.851	7.5925	5.4066	5.2366	5.4988	5.2652	5.1231	5.613	5.45	5.5263	9.419	3.72697
ICA1	islet cell autoantigen 1, 69kDa	5.5124	5.7467	4.4386	5.3682	4.7313	6.1947	4.5671	5.0356	5.2892	6.6558	5.6345	9.1063	3.72684
UCHL1	ubiquitin carboxyl-terminal esterase L1 (ubiquitin thiolesterase)	10.6908	9.6094	4.4899	9.853	9.661	4.6436	11.6151	4.5636	4.7183	10.7488	10.9851	12.0519	3.72657
KCND2	potassium voltage-gated channel, Shal-related subfamily, member 2	3.6083	3.6501	3.511	3.5478	4.4014	3.4274	3.5258	3.3924	3.665	3.2198	3.5204	7.314	3.72587
PPM1E	protein phosphatase, Mg2+/Mn2+ dependent, 1E	3.9402	4.5619	5.956	3.9111	3.7984	7.2949	4.4335	6.6681	4.1848	5.5791	5.3526	8.7861	3.72423
MAN1C1	mannosidase, alpha, class 1C, member 1	4.4751	6.3691	7.9706	4.8572	4.5283	4.8463	5.1425	4.9069	9.6431	5.9158	4.6749	9.479	3.72175
SPATA22	spermatogenesis associated 22	3.3613	3.4117	3.2635	3.2928	3.1069	3.2871	3.5454	3.315	3.5534	3.3682	3.2275	7.0557	3.71635
LOC283454	uncharacterized LOC283454	3.9794	4.1209	4.4142	4.2185	4.2218	4.3942	4.2825	4.5812	4.9913	4.4196	4.2901	8.0676	3.71181
MAP7	microtubule-associated protein 7	6.4259	4.6921	5.4363	4.4022	4.58	4.3676	6.6574	4.9345	4.9333	4.3974	4.3025	8.7115	3.69975
ZNF467	zinc finger protein 467	4.7462	6.42	6.481	4.1002	4.5717	4.7136	4.2404	4.376	4.8572	4.4367	4.8857	8.5908	3.69728
PPP2R2C	protein phosphatase 2, regulatory subunit B, gamma	6.4291	4.6181	5.7229	4.6832	5.1997	4.7211	4.7421	6.3544	4.8805	4.6904	4.506	8.832	3.69132
CFHR3	complement factor H-related 3	3.9412	3.6451	3.4346	3.5759	3.589	3.505	3.4794	3.3253	3.5662	3.4213	3.5176	7.2332	3.68769
CRMP1	collapsin response mediator protein 1	5.3719	5.4148	5.3577	5.2957	5.7999	6.1982	5.3107	5.2352	6.4461	7.9093	7.3418	9.6579	3.68687
GRAMD2	GRAM domain containing 2	4.7914	5.641	4.9681	4.493	4.6117	4.5191	4.7722	4.6805	4.6776	4.8251	4.3829	8.4361	3.67586
PGBD5	piggyBac transposable element derived 5	4.1461	4.2962	6.2081	4.2477	4.6783	4.4388	4.42	5.0092	5.2116	5.6597	5.126	8.5292	3.67086
CLNK	cytokine-dependent hematopoietic cell linker	4.4612	4.6056	4.5057	4.8635	4.4731	4.5767	4.7257	5.3628	5.1241	4.4843	4.9381	8.4062	3.66795
TMEM98	transmembrane protein 98	4.3281	7.56	8.6358	6.1163	8.6443	4.4675	5.4122	4.2647	6.1899	6.4443	6.1108	9.8629	3.66527
APOC1	apolipoprotein C-I	8.3643	7.1297	7.7248	5.6072	6.1658	6.3394	6.5423	5.86	6.1024	6.2107	6.446	10.2485	3.65826
MANSC1	MANSC domain containing 1	8.2436	6.3463	6.0834	8.8786	6.3944	7.6587	7.1154	5.2789	6.9018	5.5423	7.7192	10.578	3.65413
FAM20A	family with sequence similarity 20, member A	4.1538	3.8821	4.9761	4.1525	4.2046	4.1218	3.7624	4.6323	4.6616	4.1997	4.3643	7.9326	3.64976
GRIA1	glutamate receptor, ionotropic, AMPA 1	3.8866	4.1561	3.7988	3.7877	3.986	3.7776	3.6865	3.8473	4.071	4.7732	3.8983	7.6167	3.64678
HOXB6	homeobox B6	6.9147	6.568	3.8091	3.912	6.9474	3.8383	3.9514	7.0239	5.9904	7.8791	7.9766	9.5386	3.6467
DSP	desmoplakin	8.8156	10.0033	8.5885	10.414	7.2091	9.3867	10.756	6.8959	7.6312	5.3233	5.1207	11.8301	3.63516
CPT1C	carnitine palmitoyltransferase 1C	4.1607	7.103	5.4295	4.5455	4.1531	4.3324	4.324	4.053	5.4216	6.1372	5.1309	8.6148	3.63381
SYNE4	spectrin repeat containing, nuclear envelope family member 4	6.259	4.7719	4.712	4.3113	4.5541	4.3616	6.9942	4.9259	4.8993	4.6233	4.6765	8.6345	3.6264
PCDHB5	protocadherin beta 5	5.6675	7.8649	7.5841	3.7125	6.9157	8.794	7.0021	5.39	7.7298	6.4203	7.2722	10.3848	3.62543
CRYBA2	crystallin, beta A2	3.6284	3.6182	3.9729	3.6719	3.6469	3.8401	6.3594	3.8419	3.53	3.9962	4.1538	7.6455	3.62189
PTP4A3	protein tyrosine phosphatase type IVA, member 3	6.2651	5.5386	6.6189	4.7614	4.8127	5.1224	6.6979	4.2692	5.367	7.0117	5.3272	9.2371	3.61964
CLDN3	claudin 3	6.4572	4.5667	6.0613	4.3374	4.6801	5.3141	6.4794	4.5819	4.649	4.3177	4.5051	8.6985	3.61215
RAI2	retinoic acid induced 2	3.7281	4.1296	4.2456	4.0269	4.0226	3.8087	3.9708	3.7431	3.9899	4.2445	4.3749	7.6377	3.61182
GPR98	G protein-coupled receptor 98	4.2499	5.8204	6.4698	4.1995	4.2639	4.6683	4.4194	4.55	4.6335	3.7817	4.265	8.2764	3.61082
RAB3C	RAB3C, member RAS oncogene family	4.1801	4.0163	4.1696	4.0182	3.9955	3.9483	3.8707	3.8123	3.9339	3.9849	4.0737	7.6087	3.60838
GALNT18	UDP-N-acetyl-alpha-D-galactosamine:polypeptide N-acetylgalactosaminyltransferase 18	7.9215	4.4594	8.5258	4.6018	4.7919	7.7357	4.7221	4.8485	7.0746	6.4056	5.7158	9.6795	3.60653
LFNG	LFNG O-fucosylpeptide 3-beta-N-acetylglucosaminyltransferase	7.8422	6.6264	6.4934	4.933	5.9822	5.7037	5.1831	6.3221	5.78	7.2524	6.7552	9.8547	3.59345
ONECUT2	one cut homeobox 2	6.355	5.8224	5.2283	5.2746	5.4787	5.5399	5.4378	6.5793	6.0004	6.5283	5.8365	9.4186	3.59304
CA11	carbonic anhydrase XI	5.6102	6.0448	8.917	5.1318	4.9219	6.7489	6.2136	4.4893	5.6991	4.9907	5.2445	9.407	3.58775
RUNDC3A	RUN domain containing 3A	5.165	5.046	6.3	4.8788	5.0488	5.01	5.1738	5.8292	5.3636	5.2362	5.3532	8.8931	3.58359
RBM20	RNA binding motif protein 20	5.6141	5.1541	5.7281	3.7167	3.6614	4.7505	3.4435	3.8226	3.6817	4.6745	4.4011	8.0054	3.58283
GOLT1A	golgi transport 1A	4.7947	4.0978	3.9682	6.2656	4.1166	3.6954	6.5197	3.9264	3.811	3.7697	3.3307	7.9682	3.57767
KIRREL2	kin of IRRE like 2 (Drosophila)	4.0244	4.1121	4.3621	3.5902	4.029	3.8569	3.891	3.9018	3.9764	3.6631	4.536	7.5692	3.57438
MAGEL2	MAGE-like 2	4.4484	4.342	5.7213	4.3431	4.1058	4.3294	4.3355	4.5368	4.5812	4.2987	4.4018	8.0673	3.57239
BEX4	brain expressed, X-linked 4	5.5	8.1537	7.7055	3.675	8.322	8.2111	8.0968	5.9299	6.2801	7.9546	7.2633	10.5782	3.56984
PRSS21	protease, serine, 21 (testisin)	3.8091	3.9085	3.8963	3.8719	3.9197	3.7208	3.9895	4.2095	3.9257	4.0855	4.0117	7.5072	3.56645
SERTM1	serine-rich and transmembrane domain containing 1	3.9014	4.668	7.1184	3.7788	3.6423	3.6425	3.6262	3.42	6.4579	3.5556	3.897	7.9	3.5629
CAPN8	calpain 8	3.8026	3.6741	3.8136	3.7486	3.8784	3.6118	3.7825	3.5913	3.5291	3.4658	3.5842	7.2396	3.55942
SNAP25	synaptosomal-associated protein, 25kDa	5.0072	8.0806	8.01	5.0282	8.5589	5.1115	5.4699	6.0885	5.7135	7.2804	7.9742	10.1267	3.55189
ALPK3	alpha-kinase 3	5.0921	4.5835	4.2991	4.2333	4.3775	6.6755	7.8993	4.0852	4.1256	4.4082	4.1687	8.4556	3.55124
FAM84B	family with sequence similarity 84, member B	6.8372	7.4834	10.3416	7.3532	7.1804	4.9018	8.6178	9.6812	6.0092	5.8201	5.6906	10.8154	3.55026
TSTD1	thiosulfate sulfurtransferase (rhodanese)-like domain containing 1	9.1482	8.5852	3.9191	7.6564	9.6918	8.2296	9.0079	4.059	8.3641	3.6489	3.869	10.4746	3.54922
ERO1LB	ERO1-like beta (S. cerevisiae)	5.0107	5.886	6.9179	6.2769	6.261	5.9425	6.5533	5.7913	4.3751	6.4806	5.0692	9.4131	3.5436
FLJ33534	uncharacterized LOC285150	4.5131	4.8108	4.7161	4.6608	4.8186	4.5007	4.6267	4.9706	4.9155	4.5581	4.522	8.2331	3.54101
GPRASP1	G protein-coupled receptor associated sorting protein 1	5.6185	7.641	6.4186	5.0897	5.0497	4.0525	5.4491	6.3766	6.5114	5.5661	6.069	9.3434	3.53956
CBLN2	cerebellin 2 precursor	4.0361	4.1273	4.2888	4.2615	4.9139	7.6554	4.0685	6.1816	7.7093	4.2356	4.9659	8.6706	3.53934
AMPH	amphiphysin	4.3839	4.6367	4.6794	4.8268	5.0283	4.7064	4.8698	6.9055	5.6698	8.0907	8.4416	9.1896	3.53152
TAGLN3	transgelin 3	5.1883	5.5609	5.0096	6.0501	8.1886	5.0481	7.2438	5.7508	5.8822	5.165	5.2964	9.3804	3.52733
C1orf132	chromosome 1 open reading frame 132	7.0543	5.9964	8.1185	5.9936	4.9695	5.8114	6.4648	4.9129	4.7025	5.3805	4.5935	9.3427	3.52471
ZIC1	Zic family member 1	4.449	4.6056	4.4537	3.9221	3.9314	4.0099	4.5725	7.5254	4.6252	8.5383	8.6378	8.9071	3.51884
CDH12	cadherin 12, type 2 (N-cadherin 2)	7.326	8.0725	3.1667	4.3105	3.4493	3.4216	3.4177	7.5012	7.3853	7.4582	3.3842	8.8716	3.51767
RNF128	ring finger protein 128, E3 ubiquitin protein ligase	9.299	4.9537	5.5823	3.3251	7.3095	3.47	3.7386	8.1437	3.8507	6.8099	6.0422	9.1984	3.51434
PCDHB7	protocadherin beta 7	4.6862	4.5873	4.7564	3.5728	6.5338	3.4884	3.7899	3.4669	6.1262	5.2442	5.1273	8.1813	3.51045
PNMAL1	paraneoplastic Ma antigen family-like 1	4.2538	8.2217	9.4496	6.5117	3.6741	9.0558	7.604	3.8304	7.1678	3.9971	5.2438	9.7836	3.50998
TMTC1	transmembrane and tetratricopeptide repeat containing 1	8.7776	5.1824	9.9712	8.7712	8.0699	5.7061	4.7208	4.5017	6.7319	5.1087	4.9007	10.0919	3.50625
RGL3	ral guanine nucleotide dissociation stimulator-like 3	4.9963	6.6724	5.8008	5.5124	5.5913	5.3619	6.2059	5.6139	6.4182	5.5844	5.6398	9.2691	3.50571
CADPS	Ca++-dependent secretion activator	4.1422	4.4888	4.1434	4.0138	5.1666	4.0023	4.2983	4.1982	4.9742	6.3768	5.6017	8.1783	3.505
PPM1L	protein phosphatase, Mg2+/Mn2+ dependent, 1L	7.7269	7.7378	4.7669	5.5949	5.4415	5.2272	6.2352	5.9619	5.419	4.6172	5.307	9.3253	3.50389
FBLL1	fibrillarin-like 1	4.0265	4.5155	4.3768	4.3342	4.6368	4.5145	4.0561	5.3337	5.1221	4.5438	4.802	8.072	3.50273
AP3B2	adaptor-related protein complex 3, beta 2 subunit	3.7664	4.095	4.0612	4.1538	3.8271	4.4796	4.027	4.6984	4.0484	4.0334	4.0729	7.6151	3.50026
SLC8A3	solute carrier family 8 (sodium/calcium exchanger), member 3	4.8871	5.2721	5.1675	5.0322	5.5056	5.2005	5.4345	5.0542	5.2505	5.7017	5.3803	8.7602	3.49782
MYO5B	myosin VB	7.1469	5.9948	7.6764	6.1709	7.5902	7.267	5.7723	9.3608	6.3355	6.6136	5.1123	10.3177	3.49582
XK	X-linked Kx blood group (McLeod syndrome)	3.6033	4.1183	3.8085	5.0652	4.9767	3.4274	7.7349	3.3497	7.2507	3.9637	3.826	8.1416	3.49393
SNCAIP	synuclein, alpha interacting protein	5.2177	4.8692	4.8295	4.9158	5.2354	4.9125	4.4229	5.3913	5.1752	6.2555	5.5463	8.6543	3.49327
HOXB8	homeobox B8	5.1211	3.9927	4.0695	3.9124	3.7696	3.716	4.0999	3.6593	4.7104	4.5544	4.3218	7.6672	3.49201
TTYH2	tweety family member 2	8.469	6.4541	7.4304	4.3976	4.1287	6.9488	4.5281	6.103	7.7088	4.3242	4.4586	9.3957	3.49104
LRRC10B	leucine rich repeat containing 10B	4.0548	3.8752	4.8266	4.2319	4.199	4.5325	5.0189	5.2226	4.514	4.4622	4.9202	8.0224	3.48986
MAGEC2	melanoma antigen family C, 2	5.1355	6.0561	4.467	4.4567	5.4033	4.0776	4.715	9.999	9.7586	6.7386	8.8755	9.8237	3.48889
IGFBP2	insulin-like growth factor binding protein 2, 36kDa	10.2934	4.128	8.9631	5.2831	4.2803	5.1961	3.7609	3.7627	4.0716	5.5232	4.8532	8.9491	3.48405
SLC16A10	solute carrier family 16 (aromatic amino acid transporter), member 10	4.0548	4.4923	3.8202	4.0813	4.6919	4.7429	4.4689	3.9566	3.9122	5.6455	4.2082	7.8513	3.48086
SEZ6L2	seizure related 6 homolog (mouse)-like 2	7.1986	8.8471	8.3372	5.5938	6.9361	5.3507	7.0992	5.2669	6.241	7.4182	7.6581	10.3794	3.47514
KLHL41	kelch-like family member 41	4.5099	4.9922	4.8309	4.7329	4.8203	4.604	4.8349	4.3421	4.5021	4.5692	4.2867	8.1074	3.46875
BAMBI	BMP and activin membrane-bound inhibitor	4.8778	7.1595	6.9141	6.819	4.8289	7.4996	3.7764	4.7008	7.0647	7.3526	8.4084	9.7773	3.46805
FAM171B	family with sequence similarity 171, member B	7.9239	7.0513	8.4454	4.6351	7.9106	7.718	7.1958	7.9801	7.236	8.1248	8.6299	10.9954	3.4635
CYP26A1	cytochrome P450, family 26, subfamily A, polypeptide 1	4.423	4.2268	4.3346	4.1344	4.6087	5.4193	4.2433	4.3812	4.0666	4.1821	4.444	7.8675	3.46168
XYLT1	xylosyltransferase I	3.9575	4.3616	5.1494	4.6041	5.841	3.8383	3.7196	4.0222	4.493	9.2742	8.754	8.7356	3.46152
SGIP1	SH3-domain GRB2-like (endophilin) interacting protein 1	3.6752	3.8975	7.793	4.0464	3.9095	3.63	3.2905	3.2601	3.7716	3.2873	4.3861	7.547	3.46089
ATP8A1	ATPase, aminophospholipid transporter (APLT), class I, type 8A, member 1	7.5933	7.2856	8.2856	5.4596	4.4944	3.887	4.0519	4.3155	6.8105	5.9593	3.9679	9.1057	3.45928
ST6GAL2	ST6 beta-galactosamide alpha-2,6-sialyltranferase 2	3.4457	3.5846	6.9992	3.4871	3.8757	3.6185	3.5554	3.402	4.5444	4.1188	5.4005	7.6435	3.45878
HCN1	hyperpolarization activated cyclic nucleotide-gated potassium channel 1	4.7565	5.1117	4.6684	4.8374	5.2006	4.6082	4.8807	5.0651	4.731	5.161	4.7814	8.3393	3.44821
SLCO4C1	solute carrier organic anion transporter family, member 4C1	3.6156	3.6	3.9275	3.1659	3.4104	4.1715	4.1385	3.716	3.3695	3.7293	3.5887	7.1183	3.44258
PCDH9	protocadherin 9	5.9787	7.0403	7.0515	8.9994	5.6998	6.879	5.4275	8.2095	7.7474	8.1664	8.3993	10.6727	3.43645
CXXC4	CXXC finger protein 4	6.0267	5.1604	6.5753	4.4942	4.5788	5.0343	4.4727	4.4015	4.7165	4.6222	4.4881	8.3968	3.43583
SLC35F3	solute carrier family 35, member F3	5.7407	6.665	3.9078	6.8668	4.2387	5.1373	4.0649	5.175	5.2023	4.55	6.1797	8.6817	3.43368
PAX9	paired box 9	6.6546	4.4075	6.2393	5.2312	4.7984	8.6923	4.0282	4.4295	5.3591	7.3971	5.3703	9.125	3.43341
CLDN10	claudin 10	4.2762	4.6736	4.3333	4.3799	4.4384	4.223	4.3235	4.2092	4.2005	4.4329	4.0894	7.7573	3.43185
SUSD4	sushi domain containing 4	4.8704	5.4452	6.7705	4.948	5.2336	4.7555	4.9996	5.6724	7.158	7.0532	6.2373	9.1612	3.42086
SYT2	synaptotagmin II	5.8526	5.9362	6.0348	5.9429	5.984	5.862	5.7518	6.2141	6.2064	6.2563	6.2659	9.4471	3.41919
WFDC2	WAP four-disulfide core domain 2	5.1729	7.9163	7.395	5.1125	5.6114	5.4318	5.654	6.7247	8.1169	5.4899	5.2959	9.5926	3.41794
SAMD5	sterile alpha motif domain containing 5	5.8192	5.7252	5.3593	5.0568	8.3268	4.0716	4.1811	8.4528	7.8176	5.5934	5.013	9.3599	3.41292
CACNA1D	calcium channel, voltage-dependent, L type, alpha 1D subunit	4.1784	4.5434	4.2969	3.9468	4.6295	4.3733	4.3648	4.9541	4.1631	4.5393	4.4395	7.8125	3.40985
MAL2	mal, T-cell differentiation protein 2 (gene/pseudogene)	8.6586	6.0686	7.8936	4.4905	7.0909	3.6457	8.8796	5.7744	7.3696	3.5784	3.8818	9.5192	3.39814
L3MBTL4	l(3)mbt-like 4 (Drosophila)	4.1143	5.3164	4.8269	4.1448	4.2196	4.1512	4.1783	4.2937	4.224	4.3003	4.083	7.7469	3.39667
NRSN1	neurensin 1	4.8071	4.467	4.2944	4.2471	4.5861	4.3242	4.4509	4.1734	4.8192	4.3458	4.0612	7.8061	3.39006
SORBS2	sorbin and SH3 domain containing 2	5.6956	10.0634	9.9366	4.1093	7.763	4.6442	4.0567	7.9505	7.886	6.734	7.7796	10.3521	3.38675
ITGB6	integrin, beta 6	3.9654	4.4727	5.1557	4.3609	4.1253	4.9155	4.1629	4.5546	5.4724	3.9125	4.2737	7.8749	3.38657
CTAG2	cancer/testis antigen 2	8.9628	9.609	4.3175	4.2598	6.0979	4.3599	3.9182	4.0621	7.8532	4.1109	3.9547	8.9764	3.38495
SPINK5	serine peptidase inhibitor, Kazal type 5	6.1606	5.016	4.6239	4.225	4.5319	4.6936	4.2723	4.2217	4.9214	4.5438	4.5098	8.0853	3.38348
NLGN1	neuroligin 1	3.6741	4.3116	3.5915	3.233	3.6972	7.1325	5.2121	4.1566	3.3695	4.4254	5.8336	7.805	3.38345
PHACTR3	phosphatase and actin regulator 3	3.7888	4.0579	4.3643	3.8387	3.6762	3.6491	3.7598	3.8685	3.888	3.6369	3.6794	7.2172	3.38015
SCGB2A1	secretoglobin, family 2A, member 1	3.4581	3.3668	3.3678	3.3571	3.1768	3.1677	3.1883	3.5052	3.2274	3.1744	3.4438	6.6847	3.37257
ATP1A3	ATPase, Na+/K+ transporting, alpha 3 polypeptide	4.1515	3.8355	4.9693	4.0498	3.8996	5.2125	3.9524	3.7689	4.5202	3.9712	4.0427	7.5875	3.37172
SLC35D3	solute carrier family 35, member D3	3.3822	3.5794	3.5475	3.3972	3.465	3.4779	3.5633	3.6174	3.1481	3.3344	3.1199	6.7861	3.36498
RIMS2	regulating synaptic membrane exocytosis 2	5.7161	5.7698	6.444	6.5723	6.2512	7.5653	7.073	5.9676	6.2538	5.8623	6.2543	9.6969	3.35784
ICAM2	intercellular adhesion molecule 2	4.108	6.3464	4.3284	6.7453	4.689	7.3066	6.1699	4.5657	6.1341	5.9512	5.5765	8.9823	3.35311
SORL1	sortilin-related receptor, L(DLR class) A repeats containing	9.4681	5.2869	8.0205	5.4652	5.6788	8.6006	5.219	5.6777	8.2386	6.3597	5.9816	10.0795	3.35253
KCNJ11	potassium inwardly-rectifying channel, subfamily J, member 11	3.7147	3.6706	4.0661	4.2467	3.8889	3.8684	3.7928	4.1507	3.8386	4.064	4.1105	7.2945	3.34795
FZD5	frizzled family receptor 5	8.0318	5.0839	8.4864	7.3904	6.404	7.3952	7.303	7.1531	7.5724	6.0129	5.8194	10.3163	3.34789
HLA-DMB	major histocompatibility complex, class II, DM beta	5.17	6.8033	8.6833	5.0779	5.1132	5.6816	4.8918	5.0931	7.2317	4.9109	5.0413	9.1332	3.34246
TCERG1L	transcription elongation regulator 1-like	4.0018	3.6768	4.3483	3.6438	3.6582	4.0312	3.9646	4.0911	3.8697	3.5552	3.9719	7.2291	3.33705
KCNMB2	potassium large conductance calcium-activated channel, subfamily M, beta member 2	4.4319	4.4881	5.4507	3.9172	4.2733	3.9108	4.3605	4.1315	4.3754	4.3783	4.151	7.6812	3.3295
NCAM2	neural cell adhesion molecule 2	3.3657	3.5923	3.4494	3.4385	4.3424	3.7761	4.0436	3.6234	3.9348	3.5817	3.496	7.0224	3.3275
CCDC64	coiled-coil domain containing 64	6.3731	4.6425	7.1533	4.8886	4.7375	4.5254	4.9622	5.2453	5.0649	5.0998	4.8764	8.5607	3.32715
WDR72	WD repeat domain 72	6.3553	4.1701	7.0449	4.7753	4.1573	4.1341	4.1972	7.2697	4.4675	6.297	4.1242	8.5074	3.32625
RBM47	RNA binding motif protein 47	9.2596	7.5154	9.4716	4.9804	5.3111	8.8828	5.0689	5.3563	5.2523	5.7885	4.8896	9.8458	3.32066
FMO5	flavin containing monooxygenase 5	5.6405	5.4943	4.9022	4.416	5.0287	5.5047	4.2961	4.8645	6.7066	5.1204	5.5396	8.5484	3.31989
LPHN3	latrophilin 3	8.1326	4.4575	3.8574	4.2145	4.4262	4.4602	3.9529	4.39	4.3621	5.0165	4.1305	7.9916	3.31884
TLL2	tolloid-like 2	4.2001	6.601	4.1115	4.3494	6.8564	3.8618	7.0661	4.5133	4.5244	4.5815	4.3886	8.3227	3.31778
CTNND2	catenin (cadherin-associated protein), delta 2	5.2684	6.3202	4.5393	4.4438	5.2611	4.533	4.6551	4.6054	4.5822	4.9512	4.3147	8.1775	3.31619
KCNK3	potassium channel, subfamily K, member 3	5.7313	6.5785	7.8534	5.1692	9.1898	5.3696	5.3962	7.6595	6.1065	5.4309	5.4397	9.6723	3.31552
MLLT11	myeloid/lymphoid or mixed-lineage leukemia (trithorax homolog, Drosophila); translocated to, 11	8.8475	7.3292	11.8181	6.838	8.6087	9.0991	5.1669	11.5485	10.2407	9.9593	11.0787	12.4516	3.31208
TM7SF3	transmembrane 7 superfamily member 3	9.5467	8.9224	9.568	9.0012	8.7439	9.5841	8.8143	8.4185	8.5513	8.2743	8.7971	12.2401	3.31085
COL9A1	collagen, type IX, alpha 1	4.173	4.3058	3.903	4.1299	4.0823	4.0347	5.3009	4.6062	4.1123	3.9679	4.2581	7.5714	3.31012
CCDC154	coiled-coil domain containing 154	4.5573	4.5868	5.0375	4.6317	4.8487	4.8457	5.0858	4.923	5.2229	5.0894	5.2091	8.2194	3.30686
SYNPR	synaptoporin	3.6134	3.8005	3.3774	3.6295	3.6244	3.7054	3.8133	3.5885	3.6335	3.5556	4.1642	6.9891	3.30676
PCP4	Purkinje cell protein 4	3.5359	3.9034	3.8412	3.6316	3.8898	3.4544	3.4897	4.8106	3.7315	5.7645	4.3592	7.3398	3.30236
SIX2	SIX homeobox 2	4.5209	4.6185	5.1195	4.8914	5.49	4.638	7.1039	5.4226	4.6154	5.5165	6.7556	8.6368	3.30114
DACH1	dachshund homolog 1 (Drosophila)	3.8156	4.2769	5.1687	3.7434	5.0055	5.7373	3.9723	3.6727	7.0967	4.9971	3.9669	7.9778	3.30025
DAPL1	death associated protein-like 1	3.9413	6.9497	9.5884	3.8246	4.2496	4.0245	3.5917	4.4963	4.5647	3.6454	4.0407	8.1105	3.29987
PART1	prostate androgen-regulated transcript 1 (non-protein coding)	4.3832	4.4325	4.6379	4.224	4.6766	4.6682	4.7014	5.3861	4.5653	4.5629	4.857	7.9422	3.29719
CD14	CD14 molecule	4.3855	6.1775	4.1995	5.8893	5.817	4.6548	4.3832	4.7884	4.3823	4.0852	4.3504	8.1186	3.29014
MMP15	matrix metallopeptidase 15 (membrane-inserted)	4.7326	4.8953	4.31	5.4023	4.6924	4.3595	4.6351	4.3989	4.8152	4.8582	5.0131	8.0253	3.28779
CECR1	cat eye syndrome chromosome region, candidate 1	5.2928	5.3814	5.1137	5.171	5.1836	5.0831	5.463	5.0986	5.2904	5.6871	4.8711	8.5254	3.28578
NRTN	neurturin	4.5326	4.2488	3.7102	3.4724	3.2266	4.0231	4.171	3.6023	4.0817	4.2605	3.5058	7.1795	3.28541
CCSER1	coiled-coil serine-rich protein 1	3.6868	3.512	3.5306	3.4232	3.4665	3.1927	3.4811	3.8167	3.3493	3.4325	3.6676	6.7811	3.27574
TSPAN11	tetraspanin 11	5.1137	4.5175	6.3984	4.8926	4.9043	4.915	4.7262	5.5455	4.9621	5.4741	5.1723	8.4193	3.27187
GNG2	guanine nucleotide binding protein (G protein), gamma 2	7.3131	8.3914	7.1379	6.1211	8.0896	9.3186	4.5032	5.7402	5.0645	8.2753	8.3604	10.3786	3.25903
HOXC6	homeobox C6	4.6134	5.9431	6.8281	7.2419	5.261	7.929	8.5708	5.5507	7.3	9.5186	9.4578	10.3607	3.2503
KCNK17	potassium channel, subfamily K, member 17	6.7382	4.7566	4.5369	4.7357	4.8845	4.7804	4.5904	4.6857	4.8598	4.5339	4.3156	8.1056	3.24945
HRK	harakiri, BCL2 interacting protein (contains only BH3 domain)	4.0103	4.1163	4.0485	4.1213	3.9587	4.3286	4.3431	4.1795	5.8126	3.9943	3.9681	7.5105	3.24856
MAGEA6	melanoma antigen family A, 6	11.7164	10.7502	3.2985	10.3041	10.348	3.3414	3.3529	11.9298	11.2463	4.53	7.9026	11.3133	3.24783
SLC7A14	solute carrier family 7, member 14	3.8611	4.0515	3.8589	3.9634	4.0852	4.0191	4.1811	3.8217	5.2479	3.9531	4.3336	7.3691	3.24395
AUTS2	autism susceptibility candidate 2	4.0623	4.2727	7.9226	4.0112	3.9031	10.9156	4.0014	6.2706	6.9861	8.9635	7.7198	9.5192	3.24385
DNALI1	dynein, axonemal, light intermediate chain 1	5.1847	4.0601	4.4432	4.2705	4.5344	6.445	6.9898	4.8882	5.0391	4.2264	4.9718	8.2422	3.23736
CPNE4	copine IV	3.9016	4.0045	7.287	4.0265	3.8071	4.034	4.0778	4.0507	3.9864	5.6779	4.4275	7.7106	3.23051
RASSF6	Ras association (RalGDS/AF-6) domain family member 6	7.5998	3.8853	4.5604	3.5652	3.4861	4.4586	3.9208	3.7653	3.6092	3.6367	3.5932	7.417	3.22785
MFSD6	major facilitator superfamily domain containing 6	8.7654	7.7308	8.4487	7.7157	7.4216	8.6545	8.4861	7.2035	8.9554	5.5783	7.3656	11.0738	3.22602
STXBP5L	syntaxin binding protein 5-like	3.8625	3.8941	3.9093	4.0318	3.8789	3.9023	3.9093	3.6413	4.0919	3.9363	3.8973	7.1296	3.2246
DNAJA4	DnaJ (Hsp40) homolog, subfamily A, member 4	6.0828	6.0682	6.9599	6.1419	6.1834	8.2655	6.1729	6.1579	7.0525	7.1871	7.1378	9.8956	3.22197
KCNMB4	potassium large conductance calcium-activated channel, subfamily M, beta member 4	5.3599	6.9952	5.3647	7.1026	6.9364	6.2347	6.0738	5.751	7.7518	6.3035	6.2624	9.5902	3.2142
CTTNBP2	cortactin binding protein 2	3.1852	3.2416	6.417	3.1065	5.2341	3.1322	3.0473	6.1342	6.3229	4.0422	5.6848	7.7153	3.21094
FST	follistatin	5.2491	9.2877	5.7131	7.0134	8.6044	6.345	6.1276	5.8339	7.0651	6.718	8.093	10.1197	3.20604
DNER	delta/notch-like EGF repeat containing	3.9895	9.6221	6.7013	9.903	9.7219	9.7518	3.8453	7.9468	9.2177	7.7012	10.0507	11.2438	3.20277
CORO1A	coronin, actin binding protein, 1A	4.1299	4.3973	6.5213	5.4838	5.6113	5.8127	4.6285	4.3688	5.2832	5.3483	5.5389	8.3958	3.20271
CELF5	CUGBP, Elav-like family member 5	4.4394	4.6344	4.6307	4.2422	4.116	4.2691	4.0783	4.4162	4.3363	4.0677	4.2202	7.5163	3.20262
KCNH5	potassium voltage-gated channel, subfamily H (eag-related), member 5	6.4411	5.5252	3.8146	4.2112	3.9145	3.5993	3.9258	4.4738	3.6974	3.4627	3.8647	7.467	3.20061
GABRG3	gamma-aminobutyric acid (GABA) A receptor, gamma 3	3.5101	5.6418	4.4224	3.8526	3.4562	3.8814	3.6734	4.5839	3.5504	3.7597	3.564	7.181	3.19046
PLXNA4	plexin A4	4.9337	4.3496	5.5809	4.5115	7.3617	4.6105	4.5713	5.1781	5.9108	5.5995	4.9193	8.4136	3.18388
BARX1	BARX homeobox 1	3.3902	3.3423	3.7909	3.1343	3.3976	3.3736	3.5264	3.4623	3.9856	3.3954	3.3642	6.6475	3.17815
FAM134B	family with sequence similarity 134, member B	4.5367	4.6532	5.9821	6.4744	5.0062	7.1466	4.2908	6.6141	6.4818	7.7047	6.382	9.1119	3.17803
TNFSF15	tumor necrosis factor (ligand) superfamily, member 15	6.2088	4.492	5.2158	6.3439	5.8557	5.0311	4.4706	4.816	4.8343	4.3545	4.4574	8.2761	3.17791
SLC45A4	solute carrier family 45, member 4	6.3002	5.7309	6.2623	5.4422	6.0594	5.3928	5.8808	6.7237	6.2089	5.7611	6.0775	9.1631	3.17766
C2CD4A	C2 calcium-dependent domain containing 4A	5.6811	3.932	3.8557	3.8284	3.7274	3.7757	3.7969	3.6461	3.4706	3.5074	3.7031	7.0797	3.17748
PALM2	paralemmin 2	5.7169	4.9402	3.5409	3.8056	6.7955	5.9003	3.7454	5.9445	5.5676	6.2999	5.5651	8.4336	3.17706
MAGEA3	melanoma antigen family A, 3	12.1075	11.4303	3.84	10.7212	10.5969	4.2052	3.9624	11.9475	11.6099	4.4124	8.027	11.6186	3.17675
FAM226B	family with sequence similarity 226, member B (non-protein coding)	3.5455	3.7127	5.6186	3.6027	3.5819	3.9275	4.1073	4.1187	4.1294	3.8472	3.8171	7.1744	3.17362
BTG2	BTG family, member 2	6.1196	4.7483	7.7707	5.5387	5.2113	5.2346	5.8491	5.1015	5.3034	5.5557	5.465	8.7991	3.17202
FKBP1B	FK506 binding protein 1B, 12.6 kDa	6.6424	8.3737	6.5774	5.3699	8.0585	7.4752	4.367	5.7169	6.1939	6.0987	6.8938	9.6946	3.17029
NTS	neurotensin	6.0053	7.9831	4.455	4.1043	3.7089	3.9397	3.7855	4.4308	4.3255	4.1376	4.1964	7.8125	3.16958
C1orf116	chromosome 1 open reading frame 116	4.1197	4.6986	4.2969	4.516	4.3204	4.3438	4.2213	4.9245	4.7719	4.3231	4.0769	7.5841	3.16473
CACNG2	calcium channel, voltage-dependent, gamma subunit 2	3.9471	4.255	3.9744	4.1048	4.1831	4.0184	4.0946	4.3284	4.2044	4.2435	4.1512	7.2933	3.15649
CXorf57	chromosome X open reading frame 57	6.4258	5.4998	6.5891	3.5249	6.2359	3.7584	5.3014	7.8507	4.4335	7.0787	6.7473	8.9239	3.15613
PTN	pleiotrophin	4.4013	4.1901	5.3313	6.0752	8.4973	4.9166	4.2934	8.7191	11.6325	9.2352	10.5296	10.2132	3.13851
GABRA2	gamma-aminobutyric acid (GABA) A receptor, alpha 2	3.4019	3.8293	3.7126	3.4667	3.4429	3.4251	3.4056	3.5713	3.7445	3.4538	3.4674	6.6766	3.13832
TMEM45B	transmembrane protein 45B	7.1979	4.7666	4.6151	4.8101	4.9346	5.4365	4.5679	5.0926	4.8358	4.6556	4.7521	8.1982	3.13776
GNG4	guanine nucleotide binding protein (G protein), gamma 4	8.5778	4.8933	8.4213	4.9387	5.3322	7.7564	6.1469	5.3859	4.9691	5.1774	4.8917	9.1821	3.13749
ASB5	ankyrin repeat and SOCS box containing 5	3.2769	3.0634	3.2037	3.1713	3.1465	3.5343	3.3356	3.1422	4.5359	3.1648	3.3883	6.4964	3.13614
MARVELD2	MARVEL domain containing 2	8.1216	6.4952	7.6289	6.3555	6.4091	7.2197	7.3807	7.7109	8.049	4.8418	6.0534	10.0692	3.13595
ELOVL7	ELOVL fatty acid elongase 7	5.0636	5.047	8.8024	7.3682	5.0942	6.7957	8.5462	6.8975	7.7126	4.8808	4.0163	9.5152	3.13115
ELAVL3	ELAV (embryonic lethal, abnormal vision, Drosophila)-like 3 (Hu antigen C)	4.8512	5.082	5.2201	4.6527	4.566	5.0435	4.8699	5.0076	5.0331	4.603	4.8309	8.0183	3.13103
PROX1	prospero homeobox 1	5.0436	5.4019	5.435	5.5017	5.2019	5.2701	5.1099	5.3137	5.3059	5.0522	5.6962	8.4332	3.13028
SESN3	sestrin 3	4.2466	6.8431	8.2971	4.3888	6.0743	4.1421	4.7433	4.3364	6.8602	7.0458	5.7434	8.8313	3.12938
PRUNE2	prune homolog 2 (Drosophila)	4.4861	7.196	9.3143	6.1837	8.2501	8.0435	4.3888	8.7261	9.5434	5.7637	3.8037	10.0103	3.12854
PDK4	pyruvate dehydrogenase kinase, isozyme 4	8.252	5.2746	10.9038	3.8516	4.0341	4.2071	5.0001	5.0163	9.316	3.9144	3.7532	8.9013	3.12646
PELI2	pellino E3 ubiquitin protein ligase family member 2	4.9125	4.6121	5.4865	4.4908	6.7726	4.1487	3.9929	5.5888	4.6959	6.751	6.8019	8.4208	3.12501
LOC100130741	uncharacterized LOC100130741	3.3953	3.685	3.7661	3.7433	3.616	3.7405	3.4619	4.0353	3.9294	3.478	3.8197	6.8208	3.12348
LOC100505946	uncharacterized LOC100505946	4.815	3.7963	3.5984	3.4497	3.5514	5.6489	4.0926	4.316	4.3049	3.6449	3.6876	7.205	3.12266
REC8	REC8 meiotic recombination protein	6.4847	6.2075	6.605	5.688	5.5136	5.666	5.5209	5.333	5.4934	5.6107	5.9591	8.9468	3.12117
SOBP	sine oculis binding protein homolog (Drosophila)	7.6171	6.6791	6.1957	6.1419	6.7077	8.6931	5.6168	5.7494	8.4915	7.9435	8.243	10.2166	3.11853
CXCR4	chemokine (C-X-C motif) receptor 4	4.7947	4.8356	7.2671	10.1485	8.9868	4.9931	6.6501	4.6062	5.0262	4.7008	4.4681	9.1612	3.11782
INHBB	inhibin, beta B	5.075	4.1487	7.3965	4.6652	5.0045	4.4872	4.9184	6.0749	5.2126	6.6349	4.701	8.4172	3.11548
AQP3	aquaporin 3 (Gill blood group)	6.8491	5.9015	5.903	5.8157	5.893	5.7812	5.621	6.0315	6.2002	5.7704	6.3795	9.1278	3.11452
HHEX	hematopoietically expressed homeobox	5.4947	7.8533	9.3632	7.6058	7.7776	8.0998	8.6061	5.8339	5.5848	6.0368	7.2119	10.3325	3.10815
GDAP1	ganglioside induced differentiation associated protein 1	6.146	6.0811	7.4862	7.433	7.3606	7.9745	6.3204	8.4534	7.4473	6.5552	7.2292	10.2418	3.10663
UBQLNL	ubiquilin-like	4.2579	4.3969	4.0781	3.9605	4.2857	3.9438	3.7633	3.93	4.2771	4.2888	4.3545	7.2447	3.10501
CAMK1D	calcium/calmodulin-dependent protein kinase ID	6.2591	4.6528	5.8287	5.0338	6.8313	6.6973	4.177	6.4897	5.4199	6.1875	5.6869	8.8453	3.09403
KIAA2022	KIAA2022	4.1976	3.5419	3.9443	3.9971	4.0015	4.0525	7.7313	4.0547	4.1265	6.3157	4.2181	7.6544	3.09247
FLJ13744	uncharacterized FLJ13744	3.5025	3.9254	3.6324	3.6999	3.6497	3.7598	3.6455	3.8173	3.7746	3.6226	3.5443	6.7615	3.07295
DLL3	delta-like 3 (Drosophila)	6.1588	4.8261	6.0618	6.2194	6.0626	6.4369	6.9261	5.846	6.5339	6.1943	4.6464	9.0641	3.07207
TMOD2	tropomodulin 2 (neuronal)	5.7056	5.3632	6.092	6.6996	5.6739	4.7435	5.8032	3.7613	3.863	6.6763	6.0673	8.5633	3.06795
RIMS1	regulating synaptic membrane exocytosis 1	4.32	4.4315	4.3754	5.828	4.91	4.1822	5.2746	4.6483	4.6037	5.2086	5.0303	7.8626	3.06145
MCF2L	MCF.2 cell line derived transforming sequence-like	5.2381	5.6814	5.6387	5.4898	6.2082	6.3195	5.4906	5.6353	5.838	5.988	5.8352	8.8178	3.05755
GPR85	G protein-coupled receptor 85	3.8557	4.2706	3.6144	3.8721	6.9337	3.5689	3.8646	6.9684	5.5768	6.1206	6.7027	8.0876	3.05592
NAP1L2	nucleosome assembly protein 1-like 2	5.6341	5.5477	7.1668	5.0855	4.3135	4.8175	3.8958	6.9524	6.2679	7.384	4.7813	8.6726	3.05019
PLXNA2	plexin A2	6.8514	5.4259	6.8767	7.5672	7.1409	8.3641	8.8909	5.3668	7.1046	9.2836	7.2198	10.331	3.04992
VANGL2	VANGL planar cell polarity protein 2	4.4285	4.3708	6.9268	4.4908	4.3516	4.2454	4.685	4.5196	4.8834	6.3585	4.5466	7.9409	3.04935
NOL4	nucleolar protein 4	3.8888	4.2069	4.4103	4.6228	4.1968	4.1195	3.9548	4.9732	4.0903	3.937	3.9612	7.2613	3.04661
OBSL1	obscurin-like 1	7.549	9.3661	9.2261	7.2441	7.3167	7.4075	7.6757	6.694	7.7943	7.5967	8.4315	10.8916	3.04599
CHST9	carbohydrate (N-acetylgalactosamine 4-0) sulfotransferase 9	3.7122	4.0529	3.3929	4.1926	4.3311	3.6842	3.5601	3.7663	3.6799	3.5477	3.6972	6.8287	3.04533
BRINP1	bone morphogenetic protein/retinoic acid inducible neural-specific 1	4.1336	4.6262	6.1116	4.1831	7.4609	4.3839	4.2352	5.2874	7.9054	4.1995	4.3562	8.2101	3.03892
ABCA3	ATP-binding cassette, sub-family A (ABC1), member 3	8.6424	5.1968	5.3247	5.3715	4.5735	7.3904	7.4058	5.0197	5.7848	4.9546	4.6934	8.8845	3.03381
RIMBP2	RIMS binding protein 2	4.1722	4.0615	5.2174	4.043	4.2636	4.0024	4.167	4.0792	4.1397	3.9807	4.1411	7.2382	3.03204
HUNK	hormonally up-regulated Neu-associated kinase	4.2568	4.5636	5.6232	4.3619	4.3357	4.1063	4.233	4.5016	4.5574	5.4351	5.319	7.6948	3.03175
GPX3	glutathione peroxidase 3 (plasma)	6.6485	10.7622	12.6757	4.9849	9.0862	7.1469	9.3281	4.9754	9.7231	6.7371	8.178	11.2355	3.03131
SDK2	sidekick cell adhesion molecule 2	4.6936	4.9571	4.5914	4.9833	4.9802	4.7627	4.6097	4.9623	5.0352	4.7142	4.8649	7.8626	3.03036
LOC339535	uncharacterized LOC339535	4.0832	6.3682	3.4004	7.0764	3.73	3.6772	3.8083	7.4982	6.397	4.6381	3.9163	7.9927	3.02967
FAM65C	family with sequence similarity 65, member C	3.9157	5.3028	4.3802	4.1202	6.9806	3.9426	4.1229	3.9902	4.0838	5.9281	5.5884	7.7883	3.02871
TSHZ2	teashirt zinc finger homeobox 2	4.7338	4.785	4.6447	4.6539	4.8046	4.8432	4.7976	4.9995	5.3896	4.8133	4.7291	7.8626	3.02675
SBK1	SH3-binding domain kinase 1	4.907	5.1038	5.4997	5.1123	4.5717	5.063	5.2349	5.237	5.019	5.2484	5.2619	8.1386	3.02417
MAP1A	microtubule-associated protein 1A	5.0715	5.0865	9.2041	5.0212	5.0143	7.8685	5.194	5.6441	6.8381	7.8237	8.1079	9.465	3.02192
SCNN1G	sodium channel, non-voltage-gated 1, gamma subunit	4.1479	3.8613	5.0252	4.1418	3.9964	3.9376	4.0764	3.8797	4.6037	4.0745	3.8555	7.1667	3.02125
KREMEN1	kringle containing transmembrane protein 1	4.4356	4.5723	5.7071	4.409	5.2032	5.0792	4.6392	5.2227	5.0935	6.45	5.8298	8.1685	3.01926
ZSWIM5	zinc finger, SWIM-type containing 5	5.7487	4.3339	4.7167	4.2571	5.1927	3.9887	3.8182	4.1244	4.3988	4.0381	4.7952	7.5085	3.01645
MSH4	mutS homolog 4 (E. coli)	3.2161	3.0382	3.5181	3.3713	3.2439	3.2951	3.2078	3.1652	3.5287	3.2789	3.3453	6.3058	3.01411
TSPYL5	TSPY-like 5	7.0949	8.127	10.0305	6.7981	3.7858	8.8755	10.0726	4.1537	7.5364	3.7409	7.6446	10.0905	3.01232
FGF14	fibroblast growth factor 14	4.1235	4.9717	4.3608	4.3518	4.5924	4.185	4.0561	4.2368	4.4396	4.3405	4.2789	7.3678	3.00988
SOX5	SRY (sex determining region Y)-box 5	4.9751	6.0545	5.8911	5.6294	5.3324	4.8807	4.297	5.0175	4.8399	5.2105	4.9974	8.1987	3.00547
CEACAM7	carcinoembryonic antigen-related cell adhesion molecule 7	4.1264	4.3909	4.2072	4.1746	4.3164	4.1996	4.1708	4.2402	4.2145	4.2346	4.5554	7.2567	2.99937
ASTN1	astrotactin 1	3.7486	3.7099	4.0903	3.7241	6.1185	3.7862	3.4712	3.755	3.8579	6.0611	5.7251	7.3666	2.99861
PPFIBP2	PTPRF interacting protein, binding protein 2 (liprin beta 2)	5.3542	4.5129	5.6782	4.5869	4.7919	4.8209	4.3896	4.5592	4.8915	7.3648	6.8057	8.2426	2.99207
PPP1R1B	protein phosphatase 1, regulatory (inhibitor) subunit 1B	4.2652	4.5322	4.3754	5.067	4.8638	5.0316	4.5369	4.5889	5.1369	4.5769	5.0174	7.718	2.99144
CALN1	calneuron 1	3.974	4.175	3.8656	3.7553	4.2095	3.7107	3.7416	5.0155	5.5715	3.8563	3.9536	7.1572	2.99096
KLHDC8A	kelch domain containing 8A	4.7572	5.1731	9.2018	5.1916	5.279	7.5916	4.9522	5.2143	7.166	4.9967	5.4254	8.8919	2.98745
LOC157503	uncharacterized LOC157503	3.419	3.4127	4.218	3.3243	3.3601	3.5321	3.3329	3.5964	4.8672	3.3357	3.4314	6.6039	2.98301
LOC100506098	uncharacterized LOC100506098	4.4772	4.6619	4.2538	4.2938	4.1443	4.7022	4.1914	9.343	9.3016	4.5069	4.6306	8.2992	2.98041
FXYD6	FXYD domain containing ion transport regulator 6	3.9827	5.9201	4.2976	4.3105	4.3798	4.3729	4.1862	4.3213	4.8444	8.4608	4.3487	7.8349	2.97808
PTPRS	protein tyrosine phosphatase, receptor type, S	8.5182	9.2309	8.6966	7.2582	7.5932	7.4863	7.7989	6.2178	5.9162	9.1602	8.8566	10.8593	2.97447
MVB12B	multivesicular body subunit 12B	4.7336	5.8376	6.1214	6.3476	6.3924	6.6164	7.1895	5.7177	5.6536	5.5989	5.2633	8.9262	2.9742
INSR	insulin receptor	8.4404	7.5029	7.9643	7.2154	7.6361	6.6076	8.1533	7.7951	6.558	6.3394	6.6046	10.3165	2.96949
SYNGR4	synaptogyrin 4	4.6555	4.5132	5.096	4.5685	4.686	4.5835	4.9902	4.8452	4.9011	4.4721	4.6076	7.6844	2.9645
PHYHIPL	phytanoyl-CoA 2-hydroxylase interacting protein-like	4.7027	5.0896	5.0002	4.8085	5.0667	4.9259	4.8407	4.8592	6.2042	4.9406	5.2119	8.0231	2.96399
HSD17B11	hydroxysteroid (17-beta) dehydrogenase 11	9.1963	8.6997	8.2289	7.2394	8.1817	8.1754	7.9966	7.6086	7.4518	8.2216	8.0409	11.0553	2.96067
PKIB	protein kinase (cAMP-dependent, catalytic) inhibitor beta	9.4474	3.9152	3.6089	3.8422	4.008	4.0067	4.5873	6.6052	3.9352	5.4933	4.8073	7.8915	2.95907
USP18	ubiquitin specific peptidase 18	6.9142	5.0941	8.2304	4.4061	3.808	7.9503	3.7167	4.1743	5.994	7.0827	6.6951	8.7824	2.95823
ZNF804A	zinc finger protein 804A	5.7356	3.7217	6.801	3.9392	7.3977	6.4384	4.3857	6.9306	4.5656	7.1921	6.4943	8.7392	2.95721
CDK5R2	cyclin-dependent kinase 5, regulatory subunit 2 (p39)	3.6536	3.8681	3.6095	3.715	4.002	3.6336	3.7324	4.2116	4.1006	3.9198	4.4	6.8483	2.95319
KCNQ3	potassium voltage-gated channel, KQT-like subfamily, member 3	6.6749	5.8275	7.1328	6.713	5.1102	5.2007	4.7784	6.2348	5.8722	5.9969	5.3117	8.8449	2.94916
SUCNR1	succinate receptor 1	3.8376	5.9604	5.9539	4.4245	4.4494	9.6965	3.827	3.959	4.7842	4.0131	4.0677	7.9429	2.94533
SVOP	SV2 related protein homolog (rat)	3.7836	4.154	3.8375	4.1624	4.0733	4.0656	4.1046	4.5887	4.149	4.0111	4.1789	7.0392	2.93841
IL17RB	interleukin 17 receptor B	4.56	4.6505	4.5364	4.6703	5.172	4.7874	8.2492	4.9122	5.1045	5.6471	4.5529	8.1047	2.9372
FAM169A	family with sequence similarity 169, member A	4.5703	6.529	6.9043	7.7814	5.006	8.3668	8.2156	4.929	5.1884	6.9432	5.8359	9.3243	2.93613
PCDH17	protocadherin 17	4.8609	4.8643	4.651	4.949	4.8317	6.3753	4.7479	4.9194	4.883	6.0562	4.6754	8.0087	2.93469
CBLN1	cerebellin 1 precursor	3.8823	4.1439	4.4556	3.9528	3.9247	3.914	4.1672	3.9435	3.8987	3.9962	3.8716	6.9378	2.92412
TTC6	tetratricopeptide repeat domain 6	4.3205	4.4695	4.2191	4.3556	4.5612	4.5617	4.7507	4.2603	4.7235	4.5702	4.6017	7.4134	2.92304
UNC13A	unc-13 homolog A (C. elegans)	4.972	4.5332	5.0326	4.2198	4.4863	4.6542	4.3964	4.6549	4.4997	4.2635	4.5855	7.4912	2.91865
COX7B2	cytochrome c oxidase subunit VIIb2	3.5623	7.818	3.7389	3.5209	9.1133	3.7891	3.38	8.7567	8.9468	3.4474	4.0227	8.3816	2.91832
FADS2	fatty acid desaturase 2	5.7299	6.5329	5.4888	5.3511	4.9834	5.8766	7.2343	5.6742	6.3257	7.3685	7.093	9.0611	2.91034
STMN2	stathmin-like 2	5.3703	3.4683	3.683	3.7275	3.7183	3.4938	4.0257	4.1375	3.7764	3.5361	3.9782	6.8096	2.90823
PLLP	plasmolipin	4.8414	5.5575	4.4668	4.3387	4.6779	5.1478	4.9143	4.2691	4.7646	4.3024	4.4032	7.6017	2.90318
PLD3	phospholipase D family, member 3	8.2338	9.2492	9.5257	6.7808	8.2302	7.7943	7.3462	6.4469	7.8708	8.0869	8.1721	10.8791	2.90302
EMC10	ER membrane protein complex subunit 10	7.5617	8.3626	8.6884	8.2054	7.5445	7.9429	7.367	6.6943	8.1969	6.9784	8.0825	10.685	2.90095
IFI30	interferon, gamma-inducible protein 30	8.7232	9.3087	9.254	6.1797	6.8144	7.9405	6.7009	7.987	9.1516	6.4097	7.3871	10.6964	2.89124
KL	klotho	3.3678	3.9243	3.6232	3.4186	2.9889	3.7559	3.3914	3.3165	3.3618	3.1863	3.0981	6.2924	2.88942
ALDOC	aldolase C, fructose-bisphosphate	4.7585	4.6753	4.6203	5.0559	5.0423	6.4174	4.9478	5.7778	5.1958	5.589	5.2626	8.1021	2.88913
BCL11B	B-cell CLL/lymphoma 11B (zinc finger protein)	7.0877	4.1094	6.2198	4.4722	7.2855	3.9292	3.9585	4.0689	4.0608	7.9752	5.9111	8.2589	2.88815
MGST2	microsomal glutathione S-transferase 2	8.2253	8.3104	8.0886	7.4529	8.5259	8.28	7.5578	7.9092	8.6986	7.286	7.9651	10.9134	2.88615
ACTN2	actinin, alpha 2	4.9782	4.7685	5.433	5.3984	6.2527	6.1353	5.5514	4.8318	5.7554	5.8393	5.9101	8.4146	2.88241
SV2A	synaptic vesicle glycoprotein 2A	8.0859	7.8911	8.2502	6.2671	5.5001	8.1943	7.3825	7.8654	8.449	7.8657	8.1223	10.5055	2.88063
FAM19A5	family with sequence similarity 19 (chemokine (C-C motif)-like), member A5	4.2291	3.9656	4.3042	3.964	4.2585	4.2582	4.2766	3.9833	4.1767	4.106	4.3151	7.0466	2.87957
BEAN1	brain expressed, associated with NEDD4, 1	5.774	6.2045	5.7655	3.6631	3.7419	3.7416	4.2444	3.6566	4.0646	5.3354	4.1622	7.449	2.87138
VIL1	villin 1	6.0843	4.6931	4.5976	4.7153	4.742	4.345	4.337	4.5845	4.6489	4.3821	4.5099	7.5649	2.87038
TRIB2	tribbles homolog 2 (Drosophila)	7.7058	8.2441	8.335	6.7226	9.0457	7.3482	4.3022	4.8774	8.1991	9.2058	9.1815	10.4294	2.86873
SRSF12	serine/arginine-rich splicing factor 12	4.0561	3.7195	4.1215	4.2816	3.7659	4.2174	4.2417	4.3724	4.3974	4.076	3.9419	6.9748	2.86649
DNAJC12	DnaJ (Hsp40) homolog, subfamily C, member 12	10.3641	7.6692	9.6978	4.1852	4.4357	9.0244	4.0666	6.9586	7.6794	4.526	4.5728	9.5184	2.86569
KCNS3	potassium voltage-gated channel, delayed-rectifier, subfamily S, member 3	7.133	5.1243	7.6415	4.4644	7.468	4.3388	4.3544	5.2456	4.735	7.8808	7.7336	8.8744	2.86355
PRMT8	protein arginine methyltransferase 8	4.9631	4.7618	4.4803	4.5733	5.7876	4.8183	4.7284	5.2473	4.6873	4.614	4.7124	7.7155	2.86334
RAB17	RAB17, member RAS oncogene family	5.4274	5.0802	5.6213	4.8881	4.962	5.0517	5.0763	5.0075	5.4524	4.8671	5.0929	8.002	2.86319
GSE1	Gse1 coiled-coil protein	8.5884	8.0969	10.0763	7.2062	6.7266	8.3606	7.7527	6.8574	8.8549	8.1577	7.8288	10.9077	2.86165
SCN3B	sodium channel, voltage-gated, type III, beta subunit	4.3314	4.6408	4.5997	4.8974	4.6112	4.7372	4.1981	4.5993	4.5401	4.4928	4.0819	7.3802	2.8593
CACNA1E	calcium channel, voltage-dependent, R type, alpha 1E subunit	3.9455	4.2792	4.2146	4.0366	4.1053	4.0985	4.2049	4.2982	4.27	4.0475	4.1129	7.0059	2.85925
MAGEA12	melanoma antigen family A, 12	8.0436	6.0607	3.8078	7.7875	8.8387	3.7136	3.907	10.2259	10.2509	8.9561	7.5903	10.0563	2.85793
SLIT3	slit homolog 3 (Drosophila)	4.9251	6.8365	9.2318	4.9518	5.337	5.1128	4.7845	5.5562	6.6526	6.9115	6.1824	8.9008	2.85696
CDH3	cadherin 3, type 1, P-cadherin (placental)	5.9868	5.0297	7.8555	5.4336	4.8386	5.068	5.225	5.4232	6.1455	5.5166	5.0076	8.4496	2.85595
LOC100289094	uncharacterized LOC100289094	3.6573	3.7504	3.9693	3.6838	3.7079	3.5013	3.9422	3.7432	3.595	3.8378	3.7753	6.5963	2.85416
TP53I3	tumor protein p53 inducible protein 3	5.0244	7.0636	7.8606	6.8996	7.2493	8.9345	6.4703	7.4645	8.9143	8.6883	9.8496	10.5286	2.85415
LOC401220	uncharacterized LOC401220	3.3519	3.4763	3.3986	3.1359	3.2946	3.0741	3.4693	3.4403	3.6253	3.4402	3.2556	6.2141	2.85391
MAML3	mastermind-like 3 (Drosophila)	7.2983	7.8025	7.8938	6.4916	8.1927	4.0524	5.6804	4.9642	4.5489	6.4818	6.9467	9.2487	2.85295
HS3ST6	heparan sulfate (glucosamine) 3-O-sulfotransferase 6	3.7238	3.581	3.7222	3.6534	4.0407	3.4441	3.4957	3.9498	3.9699	3.9774	3.6849	6.5986	2.84925
KCNK9	potassium channel, subfamily K, member 9	4.751	4.9028	4.2856	4.4318	4.7516	4.8438	4.5595	4.8595	4.8149	4.8597	4.7125	7.5538	2.84719
ADAD1	adenosine deaminase domain containing 1 (testis-specific)	4.612	4.4851	4.3994	4.5067	4.5485	4.5047	4.6893	4.5763	4.3998	4.4748	4.5683	7.3693	2.84522
PLEKHH1	pleckstrin homology domain containing, family H (with MyTH4 domain) member 1	7.338	6.5688	4.995	5.0455	6.7621	6.291	6.4254	5.3231	5.7288	5.4803	4.8863	8.7386	2.84366
PPP1R9A	protein phosphatase 1, regulatory subunit 9A	8.0188	6.0646	8.5198	6.671	5.2468	8.2477	8.5161	6.8035	8.4499	3.9642	4.4498	9.6566	2.84276
FAM133A	family with sequence similarity 133, member A	8.2787	7.2969	4.9709	4.0249	3.8047	4.4476	3.9351	5.4121	8.0371	5.2375	6.2785	8.4529	2.84163
LSR	lipolysis stimulated lipoprotein receptor	5.8124	5.9308	7.1911	5.4514	4.7144	6.1574	5.7794	4.0227	4.6685	4.9254	6.3522	8.3854	2.83943
LOC440173	uncharacterized LOC440173	4.1659	4.6258	3.9089	4.1863	3.5876	3.6919	4.0147	4.5224	3.9764	3.9575	3.9255	6.8868	2.83563
LNX1	ligand of numb-protein X 1, E3 ubiquitin protein ligase	6.0815	4.9349	5.6788	5.3319	5.8467	6.5435	5.348	5.4922	7.2953	10.5655	8.799	9.3712	2.83326
OXGR1	oxoglutarate (alpha-ketoglutarate) receptor 1	3.6253	3.6659	4.0296	3.2889	3.6502	3.486	3.6238	3.6619	3.3913	3.6581	3.3432	6.4145	2.83048
GCNT2	glucosaminyl (N-acetyl) transferase 2, I-branching enzyme (I blood group)	7.9099	6.2855	8.4854	5.9136	4.7606	8.1645	6.5645	4.9781	8.4	4.7163	4.833	9.2856	2.83002
KRTCAP3	keratinocyte associated protein 3	4.7674	4.523	4.5257	4.5493	4.7671	4.6043	7.6506	4.4967	4.5963	4.5648	4.8839	7.7324	2.82975
ACTL6B	actin-like 6B	4.2834	4.3562	3.9968	4.4325	4.8434	4.5867	4.366	5.139	4.5928	4.4506	4.9056	7.368	2.82682
MARCH1	membrane-associated ring finger (C3HC4) 1, E3 ubiquitin protein ligase	5.8838	5.7111	4.3189	4.6612	4.3136	5.3082	4.6751	8.0501	7.4114	4.4243	4.3162	8.1929	2.82255
P4HTM	prolyl 4-hydroxylase, transmembrane (endoplasmic reticulum)	9.0211	8.4698	8.2483	7.5557	7.0068	8.0061	7.4187	6.3376	8.5881	6.9842	7.6055	10.5668	2.81754
LIFR	leukemia inhibitory factor receptor alpha	7.2993	7.4854	7.5726	8.3332	7.5027	6.5505	6.6216	8.6492	7.9453	7.3764	7.0963	10.3103	2.81644
ISL1	ISL LIM homeobox 1	4.2576	6.4137	5.3366	7.1114	5.971	5.2325	5.8408	6.1407	7.9835	6.1901	5.6777	8.8233	2.80915
GPRC5C	G protein-coupled receptor, family C, group 5, member C	8.4936	7.9307	9.1971	4.8069	7.1539	4.5725	5.4231	6.6743	8.857	4.427	5.1051	9.4097	2.80595
CHRNA5	cholinergic receptor, nicotinic, alpha 5 (neuronal)	5.5195	5.022	6.943	6.897	6.7564	7.1211	6.2745	6.771	6.6796	6.2363	7.0397	9.2833	2.80511
JAKMIP2	janus kinase and microtubule interacting protein 2	3.7248	5.3148	6.6566	4.2061	4.3884	3.8317	4.1168	3.9229	4.0212	6.471	4.6705	7.4709	2.80501
LOC728716	uncharacterized LOC728716	4.0565	3.8163	4.2244	3.9051	4.1109	3.9977	3.9112	4.8034	4.3622	4.2889	4.2504	6.9591	2.8021
PODXL2	podocalyxin-like 2	5.878	3.7614	4.5917	4.6324	3.6162	3.8435	6.6004	4.0579	3.8901	3.7194	4.0062	7.2182	2.80027
MAP6	microtubule-associated protein 6	5.1761	6.5455	5.6009	5.2628	5.7963	5.2678	6.0022	5.4677	5.3052	5.7861	6.2097	8.473	2.79843
NTRK3	neurotrophic tyrosine kinase, receptor, type 3	5.5434	5.5409	5.3927	5.3943	5.7891	5.6504	5.5308	5.8848	5.2859	5.8625	7.3474	8.5452	2.79773
TFCP2L1	transcription factor CP2-like 1	5.2789	5.227	5.0236	5.2009	5.5475	5.246	5.4131	4.9874	5.4684	5.4242	5.5534	8.1008	2.7944
NXPH1	neurexophilin 1	3.4462	3.6514	3.3012	3.6112	3.4397	3.3654	3.5326	3.5054	3.4259	3.5937	3.3418	6.2646	2.79055
FRY	furry homolog (Drosophila)	5.1412	5.0697	6.8445	5.0818	5.5915	5.4053	3.8618	4.4438	4.8843	6.0138	5.3342	8.0322	2.7893
SYT14	synaptotagmin XIV	4.3327	4.605	6.1869	5.2849	4.9427	3.4775	3.465	5.3048	5.5883	4.7556	5.5277	7.647	2.78599
CA8	carbonic anhydrase VIII	4.3935	4.7378	4.0552	4.0563	4.1263	3.8391	3.927	3.8877	4.4985	4.3893	4.1207	6.9706	2.78593
SLC27A3	solute carrier family 27 (fatty acid transporter), member 3	5.6362	5.8778	5.4297	4.4696	4.7763	4.5369	4.7843	5.2413	7.7054	5.9672	5.3313	8.2175	2.78514
LINC00887	long intergenic non-protein coding RNA 887	3.3238	3.6601	3.3867	3.2408	3.5066	3.4684	3.3614	3.6834	3.4658	3.592	3.6184	6.2656	2.78311
LOC389332	uncharacterized LOC389332	3.8173	4.1902	3.7635	4.0431	4.2206	4.1956	3.7755	3.7919	4.1649	3.9765	4.3834	6.8108	2.78148
MMP16	matrix metallopeptidase 16 (membrane-inserted)	6.6103	9.0281	7.0677	7.8073	8.0635	5.824	5.4876	8.5697	7.7419	9.6458	8.6411	10.4609	2.78026
OGDHL	oxoglutarate dehydrogenase-like	4.6587	5.8286	7.5951	4.5388	4.6751	5.2139	5.9822	4.8007	6.7241	6.3028	4.8705	8.3428	2.78003
PPM1H	protein phosphatase, Mg2+/Mn2+ dependent, 1H	3.7355	5.471	6.5421	5.7817	5.0684	6.3318	3.9009	4.4667	6.0725	5.6006	6.0752	8.1363	2.76845
RIPPLY2	ripply transcriptional repressor 2	4.2584	4.1547	4.1403	3.6476	4.9343	3.6898	3.8295	6.7347	4.4968	4.1604	4.0921	7.1385	2.76226
DPP6	dipeptidyl-peptidase 6	4.4971	4.6015	4.4123	4.9737	4.9967	4.7172	4.229	5.5927	5.0386	4.8949	5.0629	7.5799	2.76021
NIPAL2	NIPA-like domain containing 2	7.8831	6.1301	7.8668	6.4737	6.7973	7.3107	8.7813	4.9332	6.5442	5.8063	7.0772	9.6297	2.75662
FRAS1	Fraser syndrome 1	4.6869	4.4343	4.9325	8.645	7.6543	4.3109	6.7851	5.0903	4.9108	5.8495	5.2805	8.4406	2.7515
ALDH1A1	aldehyde dehydrogenase 1 family, member A1	4.4147	7.4246	10.2084	8.9097	3.9596	3.4381	3.3936	5.336	4.1407	3.5555	3.6575	8.0585	2.74592
TPPP	tubulin polymerization promoting protein	5.0377	4.5466	4.718	4.9999	4.5012	4.5811	4.7511	4.8867	4.9386	4.6217	4.695	7.4979	2.74539
LRP2	low density lipoprotein receptor-related protein 2	3.9579	3.9358	4.1646	4.0042	4.3192	4.0227	3.6935	4.1152	3.9486	3.9115	4.3225	6.7769	2.74093
SEL1L3	sel-1 suppressor of lin-12-like 3 (C. elegans)	9.9213	7.5466	8.6248	4.5686	6.3191	7.9591	8.714	8.1892	5.173	8.6682	8.7087	10.4103	2.73825
GLS2	glutaminase 2 (liver, mitochondrial)	4.4866	5.5992	4.7702	4.3973	4.6024	4.9591	7.5275	5.147	4.5225	4.1005	4.4671	7.6989	2.73714
LYSMD2	LysM, putative peptidoglycan-binding, domain containing 2	8.9124	8.6649	8.0011	8.8611	7.9527	8.6545	8.7829	5.6955	5.4269	8.2728	9.0501	10.7569	2.73191
PPAP2C	phosphatidic acid phosphatase type 2C	4.3679	6.8451	6.9493	7.791	7.397	5.9338	7.0357	4.4689	5.0892	7.5252	6.1765	9.0558	2.73038
NOVA1	neuro-oncological ventral antigen 1	7.3531	4.6785	7.7914	4.8234	6.144	5.6459	6.6887	6.1491	8.1376	7.4026	6.7233	9.2328	2.72938
CPT1A	carnitine palmitoyltransferase 1A (liver)	7.8469	8.3964	8.3952	6.3029	5.5449	8.6465	6.6576	5.8409	8.0612	6.9403	7.2521	9.9903	2.72804
KIAA0408	KIAA0408	4.9078	3.4252	3.3345	3.4425	3.6192	3.5714	3.2566	3.6368	3.5831	3.6392	3.5592	6.3599	2.72576
NKX2-1	NK2 homeobox 1	3.9453	6.5896	9.4707	8.7767	4.0888	8.9021	4.1485	5.145	7.9106	4.4791	4.5002	8.9016	2.72373
FGD4	FYVE, RhoGEF and PH domain containing 4	6.399	4.3971	5.8643	6.6699	5.2005	5.4497	6.3579	5.7421	5.1155	4.652	6.2959	8.3708	2.72135
AQP4	aquaporin 4	3.824	3.9067	3.7969	3.7141	3.6111	4.2156	3.7016	4.3978	3.9548	3.6937	3.8922	6.6039	2.72131
SLITRK4	SLIT and NTRK-like family, member 4	5.837	3.5511	3.2459	3.9331	8.2165	5.6764	3.5606	3.8896	3.6239	5.2469	4.2538	7.3583	2.71877
HS3ST1	heparan sulfate (glucosamine) 3-O-sulfotransferase 1	5.996	4.9596	5.1162	7.061	6.0869	6.1158	4.5973	4.7979	4.7293	4.6743	4.756	8.0694	2.71574
FBXW7	F-box and WD repeat domain containing 7, E3 ubiquitin protein ligase	7.4091	7.5367	7.6848	7.0999	6.9647	7.3319	7.278	7.4491	7.4907	7.4276	6.7389	10.0247	2.71457
TAS2R10	taste receptor, type 2, member 10	4.7281	3.8186	5.6174	3.4584	3.6819	4.0157	4.797	3.5114	3.4554	4.6398	3.8294	6.8554	2.71421
KCNIP1	Kv channel interacting protein 1	4.3427	4.3853	4.6689	4.7442	4.5141	4.3612	4.451	4.9411	6.5148	4.3159	4.57	7.4229	2.71297
PBX1	pre-B-cell leukemia homeobox 1	7.6496	9.0599	9.8163	6.9112	6.3022	9.1031	5.4257	8.2876	9.2083	7.4142	8.5583	10.6888	2.71276
HHAT	hedgehog acyltransferase	4.1087	5.7838	6.4254	4.9395	4.8619	6.0224	4.422	4.9672	5.4879	5.1943	5.7624	7.9776	2.7071
KBTBD11	kelch repeat and BTB (POZ) domain containing 11	3.3328	3.9578	4.4059	3.7442	5.3243	9.3975	7.0369	5.0269	6.0753	4.6743	5.4217	8.0133	2.70443
S100A4	S100 calcium binding protein A4	12.406	9.1692	11.8251	6.9465	6.2927	8.883	5.5279	7.0337	11.8596	10.3518	12.6626	12.0598	2.69997
RUFY3	RUN and FYVE domain containing 3	9.2282	8.612	8.1563	7.4395	7.0629	7.7595	8.1734	7.0687	7.424	8.2942	7.8839	10.6169	2.69848
PTCHD1	patched domain containing 1	4.0582	3.6463	3.7848	3.8344	5.4633	3.7355	4.6054	4.2005	4.7502	3.8957	3.8589	6.8607	2.69405
CACNA1C	calcium channel, voltage-dependent, L type, alpha 1C subunit	4.6764	4.1876	4.4814	4.5838	4.4059	4.3019	4.4348	4.35	4.5867	5.5671	4.4868	7.2396	2.68847
MYO1D	myosin ID	4.0277	7.2853	5.505	3.6325	7.3045	3.3687	3.2935	3.6257	6.8408	4.0924	4.111	7.5135	2.6874
LPHN1	latrophilin 1	7.4994	5.9489	7.6393	5.5507	5.5733	7.266	5.9699	6.2463	6.2287	8.5184	7.1205	9.3745	2.6871
MARCH11	membrane-associated ring finger (C3HC4) 11	4.3718	4.2737	4.309	7.5307	4.692	4.1737	4.2537	5.1254	4.9329	4.4121	4.2922	7.4462	2.68555
NAAA	N-acylethanolamine acid amidase	8.0236	7.7626	7.9395	6.1058	6.8227	7.8023	6.2863	5.8268	5.9095	7.4696	7.835	9.7555	2.68425
ID4	inhibitor of DNA binding 4, dominant negative helix-loop-helix protein	4.3532	4.5222	10.5302	5.5192	6.4496	5.5944	4.3305	6.9836	8.6363	8.4822	7.1128	9.2759	2.6837
SQLE	squalene epoxidase	11.9609	7.8918	9.4397	8.8482	9.9306	9.153	9.8086	9.6287	8.7235	10.6214	9.0418	12.2292	2.67936
RASSF5	Ras association (RalGDS/AF-6) domain family member 5	7.8935	7.9251	7.4422	5.3868	5.9985	7.4477	5.2781	6.9962	6.9656	7.2902	6.7279	9.5287	2.67854
THSD7B	thrombospondin, type I, domain containing 7B	3.4174	3.2416	3.6238	3.4258	3.4065	3.4699	3.6598	4.1417	3.5101	3.8042	3.6871	6.259	2.67828
PINLYP	phospholipase A2 inhibitor and LY6/PLAUR domain containing	4.1583	5.4011	4.212	4.1349	5.6827	4.8859	5.0521	5.0507	4.5867	4.7638	5.5209	7.5352	2.67619
IRX5	iroquois homeobox 5	4.6352	3.9482	6.9934	4.6521	5.6032	5.4822	5.0399	3.9781	6.1543	7.0224	6.0961	8.0946	2.67595
SPP1	secreted phosphoprotein 1	4.8413	5.2539	9.9282	4.0154	8.452	8.2337	3.9515	5.45	5.4574	3.8678	4.004	8.4429	2.67425
FBXL16	F-box and leucine-rich repeat protein 16	5.6766	8.4259	7.7489	7.5813	8.7836	5.8408	8.1288	7.3784	9.3343	4.726	4.689	9.7908	2.67138
SYK	spleen tyrosine kinase	4.3879	4.3958	5.1419	4.2818	4.4267	4.4324	4.2004	4.1715	4.1956	4.1154	4.1922	7.0293	2.67097
ZNF711	zinc finger protein 711	5.0288	4.5394	6.613	4.1073	3.5557	7.5183	7.101	5.1498	5.3138	9.2468	7.7554	8.6574	2.66383
PCDHB15	protocadherin beta 15	4.3978	3.8275	3.3266	3.8948	4.5913	3.5638	3.793	3.3366	4.9731	4.5195	3.6536	6.6513	2.66243
HOOK1	hook microtubule-tethering protein 1	7.2449	6.0017	7.0055	4.1002	5.4653	3.8552	7.841	6.4144	6.2124	3.513	3.7054	8.239	2.66091
PRIMA1	proline rich membrane anchor 1	5.1465	4.7297	4.9406	4.7176	4.787	4.6807	4.9428	4.8895	5.3189	5.3734	4.7421	7.5923	2.65877
MUCL1	mucin-like 1	5.1803	4.3793	4.8623	4.9026	4.9705	4.7738	4.8488	5.0782	4.999	4.4953	4.7393	7.4959	2.65686
HIST3H2A	histone cluster 3, H2a	5.9189	7.7605	8.7583	7.218	8.1045	7.3899	4.6735	4.8214	4.9278	7.0987	6.7804	9.3339	2.65645
ENPP4	ectonucleotide pyrophosphatase/phosphodiesterase 4 (putative)	4.3264	7.4953	8.014	7.1583	6.2922	6.908	7.4379	6.9396	5.1941	6.0562	5.933	9.1794	2.65622
STMN3	stathmin-like 3	7.8573	6.3376	8.9017	9.571	10.2097	9.9655	10.1037	7.0745	7.6033	5.854	4.9248	10.6923	2.65565
SYTL5	synaptotagmin-like 5	5.9153	4.3863	6.9404	4.1085	4.9712	5.0559	4.261	6.8962	9.0531	4.9341	4.3263	8.1857	2.65404
DCLK1	doublecortin-like kinase 1	5.8036	5.5235	4.3635	8.1131	6.8368	7.8908	5.5214	5.6744	10.3453	9.039	7.0418	9.5765	2.65348
SORCS2	sortilin-related VPS10 domain containing receptor 2	4.0475	6.8296	5.6299	4.1126	7.6736	3.8606	3.5324	6.9577	5.5954	5.0397	3.8712	7.8477	2.65223
GPR133	G protein-coupled receptor 133	3.6839	3.8206	6.4342	3.8768	3.8194	3.809	3.9154	3.7866	4.162	7.0691	3.4754	7.002	2.65178
CKB	creatine kinase, brain	9.3171	9.2568	9.5171	7.9149	7.7725	8.6586	6.2295	6.5224	10.8737	8.2034	7.628	11.0047	2.6507
LPPR1	lipid phosphate phosphatase-related protein type 1	3.8238	3.7651	3.5085	3.9365	3.644	3.7087	3.6919	3.5579	3.8147	3.9016	3.6621	6.3792	2.65058
ANGPT2	angiopoietin 2	3.7759	3.6918	3.7328	3.7556	3.7423	3.7062	3.751	4.1726	3.7571	4.1873	4.0239	6.4903	2.64516
KCNA2	potassium voltage-gated channel, shaker-related subfamily, member 2	4.0016	4.0041	3.8058	3.9386	3.9995	3.9205	3.8743	3.9492	3.9121	3.9271	3.8976	6.5737	2.64366
RBP1	retinol binding protein 1, cellular	6.7825	10.2912	9.2752	4.6163	9.2045	6.3122	4.4829	5.0682	5.9928	4.9781	6.9635	9.3671	2.64279
SATB1	SATB homeobox 1	7.3694	6.6056	4.256	7.3793	7.7729	6.7102	4.2363	7.2108	4.5089	6.2999	5.9194	8.8472	2.64095
SIDT1	SID1 transmembrane family, member 1	4.4924	4.6082	4.1546	4.1621	4.1337	4.7327	4.0962	4.1017	4.1042	4.2605	3.916	6.892	2.64088
RIMKLA	ribosomal modification protein rimK-like family member A	4.7883	5.9584	6.1118	4.7334	4.805	4.9424	4.5885	4.6212	5.1921	4.9607	4.9194	7.6947	2.63823
C10orf10	chromosome 10 open reading frame 10	7.978	6.7992	4.885	5.0717	5.0821	4.9746	4.5292	5.2125	5.737	6.7459	5.7727	8.3459	2.63791
CTNNA2	catenin (cadherin-associated protein), alpha 2	4.2069	4.2056	5.1955	4.1554	4.0546	4.5416	4.285	4.2735	4.16	4.54	4.2111	6.9853	2.63719
LOC283484	uncharacterized LOC283484	3.51	5.285	3.7687	4.3711	3.7001	4.3114	3.4519	3.6673	3.4574	3.5188	3.7052	6.5223	2.63622
UNC5CL	unc-5 homolog C (C. elegans)-like	6.8606	4.9842	4.5964	3.9805	3.849	4.1009	4.4951	4.7832	4.3855	4.3765	3.9042	7.2088	2.63461
NLRP11	NLR family, pyrin domain containing 11	3.984	6.3036	4.5179	4.4626	4.8983	6.0776	4.7849	4.3188	4.6402	4.1535	4.3476	7.4055	2.63377
BAZ2B	bromodomain adjacent to zinc finger domain, 2B	8.0146	7.9644	8.5033	6.4955	7.4559	7.6105	7.0071	7.1497	7.1566	6.5577	7.1156	9.9991	2.63265
PRKAR2B	protein kinase, cAMP-dependent, regulatory, type II, beta	3.933	6.8255	7.0622	7.8412	9.3163	8.1634	7.7224	7.7942	4.5714	7.9575	7.1115	9.7496	2.63155
QPRT	quinolinate phosphoribosyltransferase	8.0093	9.2288	7.9995	5.3936	7.3058	6.7269	5.2369	4.992	5.0454	5.7201	6.3704	9.169	2.62094
MAP7D2	MAP7 domain containing 2	3.9409	3.8958	7.397	4.3231	4.0037	3.8455	3.94	5.0847	6.4711	4.3674	3.5613	7.2403	2.61935
MACC1	metastasis associated in colon cancer 1	4.4003	4.2929	4.2497	4.1914	4.2828	3.9444	4.099	4.444	4.337	4.0496	4.1813	6.8426	2.61784
PSEN2	presenilin 2 (Alzheimer disease 4)	6.9721	6.6162	7.3112	6.4622	5.9287	7.9215	7.0178	6.5194	7.0743	5.6474	6.763	9.3625	2.61397
MIAT	myocardial infarction associated transcript (non-protein coding)	5.1292	5.8821	6.985	5.6446	5.7987	5.5362	5.5041	5.9558	6.0284	5.985	6.4513	8.51	2.60996
MCF2L-AS1	MCF2L antisense RNA 1	3.9045	3.511	3.6788	3.3604	3.659	3.4418	3.7909	3.855	3.7238	3.5262	3.9376	6.2795	2.60777
ATP6V0E2	ATPase, H+ transporting V0 subunit e2	7.6373	6.7416	8.3999	7.8152	6.2061	8.5077	8.112	7.5591	8.9342	6.3444	7.2681	10.1989	2.60566
LINC00478	long intergenic non-protein coding RNA 478	4.0462	4.0284	3.7707	4.2206	3.8866	3.9795	3.9704	5.0209	5.1979	3.9878	4.0097	6.7976	2.60499
RHOU	ras homolog family member U	7.4178	4.4384	8.642	3.8918	5.5397	5.6703	6.0508	4.1249	6.3961	7.781	7.3058	8.717	2.60258
FAM211A	family with sequence similarity 211, member A	4.5464	5.1221	4.6876	5.0769	4.1782	4.7685	4.9517	4.1104	5.6168	4.4713	4.4074	7.3237	2.60213
PIGM	phosphatidylinositol glycan anchor biosynthesis, class M	8.6808	7.4333	8.5198	7.7508	7.483	7.4335	7.3429	8.1945	7.7038	7.3712	7.9178	10.4035	2.60065
IGSF8	immunoglobulin superfamily, member 8	5.3874	5.6358	6.4539	5.2506	6.0761	4.788	5.2062	4.9856	5.5148	5.4642	5.419	8.0706	2.59955
GP2	glycoprotein 2 (zymogen granule membrane)	4.7792	5.0692	4.8159	4.6657	4.722	4.6656	4.6628	4.5147	4.4128	4.5932	4.5906	7.278	2.59694
SLC22A16	solute carrier family 22 (organic cation/carnitine transporter), member 16	4.1346	5.0089	4.5694	4.3873	4.247	4.144	4.3388	4.4808	4.4741	4.5881	4.2738	7.0184	2.59596
FAM155A	family with sequence similarity 155, member A	6.2405	8.053	6.4467	7.7841	7.0349	8.8679	3.9361	5.2173	4.2993	7.4146	6.573	9.1283	2.5949
PLBD1	phospholipase B domain containing 1	4.5848	4.6735	5.1439	4.7233	4.6149	6.205	8.5928	4.4339	6.5896	5.8067	5.8005	8.1552	2.59439
SEZ6L	seizure related 6 homolog (mouse)-like	4.8522	5.2937	4.3795	4.8382	5.0443	5.1549	5.1186	5.1665	5.0313	4.8737	5.1027	7.5812	2.59433
B3GAT1	beta-1,3-glucuronyltransferase 1 (glucuronosyltransferase P)	4.8858	5.0569	5.8815	5.2139	5.1255	5.215	4.9966	5.5854	5.2829	5.0895	5.0409	7.8095	2.59369
SHC2	SHC (Src homology 2 domain containing) transforming protein 2	5.2669	4.7124	5.9197	4.6264	4.9194	4.999	4.6574	4.494	4.4874	4.8421	5.2079	7.5118	2.59065
ADCY5	adenylate cyclase 5	4.5645	4.9865	4.5725	4.6184	4.7032	4.6181	4.5769	4.803	5.1051	5.0082	4.9993	7.365	2.58721
MAGEC3	melanoma antigen family C, 3	3.7684	3.9394	3.3978	3.623	3.5849	3.7264	3.5225	3.4864	3.8027	3.5715	3.6603	6.2305	2.58656
BAALC	brain and acute leukemia, cytoplasmic	4.1202	4.2047	5.6667	4.1276	6.0447	5.0514	4.1418	8.9793	8.4494	5.1287	4.5449	8.0807	2.58439
PLS1	plastin 1	9.7205	7.0078	8.1541	8.8433	7.2188	8.8058	9.0562	9.2865	7.9165	6.4496	6.2885	10.6517	2.58374
ASCL5	achaete-scute complex homolog 5 (Drosophila)	3.9544	4.2472	4.004	3.8153	4.0952	4.1057	3.8093	4.1149	3.765	3.9067	3.8674	6.5546	2.58323
IGFBP5	insulin-like growth factor binding protein 5	4.6282	5.6432	12.5813	9.0893	7.6768	4.7443	4.562	5.1119	10.9543	4.9169	4.8055	9.3743	2.58215
PIP5K1B	phosphatidylinositol-4-phosphate 5-kinase, type I, beta	3.9032	3.9668	3.9815	3.9414	3.764	4.1715	3.7995	3.7741	3.8747	4.2094	4.2322	6.5466	2.5813
CPQ	carboxypeptidase Q	4.498	6.4557	7.9993	6.418	7.7064	6.909	5.8903	6.4092	5.896	7.3983	6.5956	9.1418	2.58036
H2AFY2	H2A histone family, member Y2	4.4919	7.3076	6.8415	4.5917	5.5164	5.703	4.9479	5.1635	5.301	7.2109	7.7106	8.4681	2.57846
STARD10	StAR-related lipid transfer (START) domain containing 10	7.428	8.136	6.4701	5.8873	7.2572	6.7008	7.2445	6.0969	6.2626	7.3576	7.1674	9.4882	2.57835
KCNK12	potassium channel, subfamily K, member 12	3.5578	3.7881	3.7188	3.3142	4.3958	3.7397	3.6772	3.5888	4.0883	4.0554	3.7609	6.3654	2.57585
PAH	phenylalanine hydroxylase	3.6085	3.5793	3.6173	3.4543	3.5676	3.4904	3.6226	3.6387	3.7564	3.3817	3.7271	6.1611	2.57529
ADRA2A	adrenoceptor alpha 2A	3.808	3.8743	3.4999	3.7383	3.8555	3.7658	3.8296	3.8094	3.9961	4.5414	5.1561	6.5635	2.57492
PCDHAC2	protocadherin alpha subfamily C, 2	3.4046	4.3441	4.7708	3.4795	4.5321	4.3883	4.1102	3.9479	3.9047	3.8888	3.9854	6.6411	2.57234
BRDT	bromodomain, testis-specific	3.5247	3.0989	3.6028	3.1576	3.2835	3.4723	3.1781	3.5545	3.6125	3.5317	3.5512	5.9869	2.57165
SH3RF3	SH3 domain containing ring finger 3	6.3819	6.7309	4.6213	7.8282	8.7263	8.1222	4.7981	4.564	4.6417	7.9264	8.4037	9.1822	2.56905
ADAMTS3	ADAM metallopeptidase with thrombospondin type 1 motif, 3	6.7791	7.3156	6.7283	5.4187	6.2066	6.569	4.1421	4.5853	5.2801	6.4624	7.268	8.6365	2.56785
ESRP2	epithelial splicing regulatory protein 2	7.1927	4.7688	6.1508	5.4713	4.3091	4.4121	7.364	4.6151	4.354	4.3688	4.42	7.784	2.56339
HAR1A	highly accelerated region 1A (non-protein coding)	3.8961	4.3694	4.5459	4.3193	4.0494	4.3873	4.2713	4.28	4.6094	4.0946	4.2633	6.8431	2.56255
PKI55	DKFZp434H1419	4.3889	5.6245	5.1566	6.4529	5.5296	6.1191	4.9333	6.6474	5.5617	5.0711	5.6917	8.1231	2.56157
CCDC151	coiled-coil domain containing 151	3.8824	4.1129	4.5498	4.059	4.24	4.8307	4.5077	4.2697	5.1483	4.5399	4.9365	7.0184	2.55686
IGSF11	immunoglobulin superfamily, member 11	3.733	3.5587	3.8401	3.7514	3.6829	3.6276	3.805	3.7794	4.0841	3.8659	3.4731	6.3015	2.55594
HOXC5	homeobox C5	4.0222	4.33	5.8452	4.7444	4.8813	6.2576	4.6476	4.7515	6.2593	4.6958	5.3201	7.6206	2.55196
BCHE	butyrylcholinesterase	8.8339	6.8403	8.7488	5.0263	8.0631	8.6464	4.5365	10.829	6.3018	7.8429	4.3284	9.8223	2.54981
LY96	lymphocyte antigen 96	6.5701	7.9722	8.0112	5.1387	8.4388	7.6314	3.3219	3.5412	8.7366	9.267	7.8621	9.5032	2.54945
PRR15L	proline rich 15-like	4.9273	4.9249	4.9613	4.6816	4.7187	4.4803	4.713	5.1733	4.6706	4.648	4.8342	7.3421	2.54817
MAF	v-maf avian musculoaponeurotic fibrosarcoma oncogene homolog	4.6933	4.8288	8.0346	3.8827	3.9776	3.8832	4.2444	10.0017	4.2233	5.4518	4.2734	7.7726	2.5458
DTNA	dystrobrevin, alpha	7.8459	4.9737	6.2827	5.1619	6.9869	5.1661	4.638	7.2109	7.3147	5.2376	6.8832	8.6992	2.54451
GSAP	gamma-secretase activating protein	4.8547	6.6428	7.7434	5.5943	7.2952	6.8341	8.0445	6.1541	4.6435	4.3336	4.9321	8.6419	2.54442
ELOVL4	ELOVL fatty acid elongase 4	3.5387	5.6426	5.8125	6.3786	6.7238	6.42	6.8402	7.7608	6.376	7.0888	6.0561	8.784	2.54417
LOC100129175	uncharacterized LOC100129175	3.915	4.0875	3.7578	4.0458	3.9133	3.6418	3.9649	4.1679	3.8357	3.9701	4.0502	6.4818	2.54089
IRX3	iroquois homeobox 3	7.3962	6.4271	9.397	6.9359	8.1099	7.6625	4.4283	4.9172	8.3658	10.0264	9.5002	10.1002	2.53961
CRABP2	cellular retinoic acid binding protein 2	8.7148	6.4535	10.1454	5.2459	5.9719	6.7831	8.2051	7.4163	7.1314	7.8933	10.5486	10.2204	2.53774
ATP1B1	ATPase, Na+/K+ transporting, beta 1 polypeptide	10.2434	9.8325	12.0602	10.2043	9.5475	10.14	9.7092	10.4829	10.8835	10.0425	9.1881	12.7499	2.53771
CYP2C8	cytochrome P450, family 2, subfamily C, polypeptide 8	4.2788	3.5162	4.54	3.6283	3.4683	3.424	3.5971	3.4148	5.2786	3.5659	3.5103	6.3758	2.53741
LOC100506107	uncharacterized LOC100506107	3.7474	3.5966	3.5504	3.8713	3.8676	3.7487	3.7589	4.6549	3.5829	3.4719	3.7171	6.3116	2.53272
GABBR1	gamma-aminobutyric acid (GABA) B receptor, 1	4.8961	7.2722	6.3777	6.52	6.7679	6.534	7.2387	6.0147	4.9738	6.1849	6.0615	8.7874	2.52908
GSTO2	glutathione S-transferase omega 2	9.4544	8.9124	5.1993	6.3909	7.0845	9.0202	4.6171	4.7617	7.1064	4.527	4.9481	9.0762	2.52875
SALL2	sal-like 2 (Drosophila)	5.3705	7.6567	8.9908	6.2692	6.7345	7.7428	7.6378	5.204	6.1254	7.3	6.3525	9.3803	2.52719
PTPN6	protein tyrosine phosphatase, non-receptor type 6	7.1507	6.9945	6.1575	5.0249	4.4331	5.8754	6.5919	6.1724	4.6857	4.424	4.3791	8.1489	2.52261
CD9	CD9 molecule	9.553	7.5071	10.0136	11.2864	10.2698	9.7956	10.8993	9.9755	10.2072	10.019	9.6842	12.4499	2.52165
KIAA1324L	KIAA1324-like	6.3245	5.2762	4.562	4.5111	6.0401	4.3961	4.8205	4.4781	4.1604	5.0307	4.7565	7.4628	2.52133
C1orf210	chromosome 1 open reading frame 210	3.9754	4.0983	4.1482	4.2343	3.7493	3.5983	3.8238	4.1389	3.8425	3.7399	4.0063	6.4553	2.51392
MFNG	MFNG O-fucosylpeptide 3-beta-N-acetylglucosaminyltransferase	4.5392	4.6742	4.7709	4.6296	4.6177	4.4526	4.5483	5.6105	4.6734	4.5094	4.7491	7.219	2.51219
ARL11	ADP-ribosylation factor-like 11	4.2585	3.2884	3.2925	3.3607	3.2624	3.4108	3.2517	3.018	3.0796	3.0806	3.2704	5.8331	2.50823
PDE9A	phosphodiesterase 9A	3.937	4.2995	7.5864	4.1998	4.0384	3.8539	4.0949	4.1622	4.6156	4.012	4.3578	6.9754	2.50654
SCUBE2	signal peptide, CUB domain, EGF-like 2	3.5549	4.4495	4.2586	4.4468	4.4372	4.6589	4.0895	4.2797	4.5667	4.0748	4.216	6.7819	2.50621
TNFSF13	tumor necrosis factor (ligand) superfamily, member 13	5.1001	6.4445	5.1468	5.9981	4.9569	4.6491	5.756	4.2871	5.9497	4.3544	5.366	7.7718	2.49828
CADM1	cell adhesion molecule 1	9.2976	9.2214	9.7207	7.1584	6.186	7.899	4.6179	9.3418	10.4232	9.7425	9.9753	11.0052	2.49758
MIR4697HG	MIR4697 host gene (non-protein coding)	6.3464	5.3325	4.3588	3.9015	4.1508	5.3426	5.1649	4.4042	4.3075	5.7479	4.2706	7.3453	2.49733
PLCD4	phospholipase C, delta 4	4.2967	6.3892	3.8649	4.6606	4.6373	4.642	4.4598	3.9319	4.5373	4.596	4.6271	7.1009	2.49701
FAM84A	family with sequence similarity 84, member A	4.6061	8.7582	7.184	4.7586	8.1107	4.9238	4.5133	4.4753	4.8889	6.4473	5.434	8.3229	2.49561
GBAP1	glucosidase, beta, acid pseudogene 1	9.6055	7.8241	8.2254	7.7431	8.0182	8.1628	7.503	8.3494	9.2727	6.9276	8.8062	10.7151	2.49346
KCNF1	potassium voltage-gated channel, subfamily F, member 1	3.7329	3.7356	3.8577	3.9114	4.0586	3.5106	3.9618	4.9927	4.4526	4.5558	4.8781	6.639	2.4892
MICAL1	microtubule associated monooxygenase, calponin and LIM domain containing 1	7.7321	7.2208	6.3368	6.7204	7.0779	6.6122	6.0423	6.9721	7.6903	7.1789	7.6664	9.5118	2.48905
ESRRG	estrogen-related receptor gamma	3.8635	5.1951	6.2381	4.2333	4.5817	4.3121	3.9315	4.2647	6.356	4.0158	3.9067	7.1155	2.48836
METTL7A	methyltransferase like 7A	8.3864	7.7666	10.1026	7.8065	7.5269	8.5844	8.5177	8.0807	8.9049	7.9081	7.8862	10.8036	2.48805
SLC25A45	solute carrier family 25, member 45	4.341	4.5893	4.7984	4.8508	4.7649	6.2305	4.2523	5.0256	5.7573	4.508	5.9348	7.4928	2.48799
NALCN	sodium leak channel, non-selective	5.1225	6.4342	5.5451	4.2676	7.7495	7.1081	6.8989	4.724	5.7272	4.5463	4.5827	8.1885	2.48795
GSTA4	glutathione S-transferase alpha 4	5.9335	7.2524	6.6096	6.8268	8.4087	8.5585	4.9991	6.546	8.5333	8.824	8.8894	9.8858	2.4875
CNTNAP4	contactin associated protein-like 4	5.2838	5.4206	5.0685	4.8021	4.6782	4.8832	4.5013	4.6233	4.766	4.7751	4.6143	7.3433	2.48726
LINGO1	leucine rich repeat and Ig domain containing 1	4.1604	4.9091	4.9611	4.4407	4.129	4.3216	4.4179	4.3709	4.6095	4.6178	4.4206	6.9712	2.48405
C10orf71	chromosome 10 open reading frame 71	3.6167	3.7487	3.796	3.6564	3.7067	3.6032	3.6833	3.6651	3.7806	3.6923	3.772	6.1838	2.48189
LRRC34	leucine rich repeat containing 34	4.6168	4.0013	3.4766	5.4046	5.7906	7.4519	5.4661	7.0752	6.3314	5.3554	6.2036	8.0406	2.47937
SALL3	sal-like 3 (Drosophila)	3.892	4.2214	3.76	3.8379	3.8964	3.7333	4.0499	3.9955	4.0002	3.7958	4.0736	6.4108	2.47844
FLVCR1	feline leukemia virus subgroup C cellular receptor 1	8.0158	7.2532	8.6202	7.8402	7.3866	8.7982	8.9	8.379	7.0664	8.1813	7.1357	10.4387	2.47719
PAK3	p21 protein (Cdc42/Rac)-activated kinase 3	4.9581	6.3331	7.0669	5.0376	6.7216	6.0572	7.9184	6.0316	4.6975	6.3146	5.7325	8.5538	2.47479
EXPH5	exophilin 5	8.5715	5.443	6.3439	4.8312	6.4957	8.0393	8.3705	5.7277	6.3311	5.9898	4.7168	8.9135	2.47164
KCNB1	potassium voltage-gated channel, Shab-related subfamily, member 1	4.4505	4.3879	4.47	4.3566	4.4444	4.2554	4.1228	4.1926	4.7994	5.1484	5.2768	7.0079	2.4711
CACNA2D1	calcium channel, voltage-dependent, alpha 2/delta subunit 1	8.7393	8.6759	8.1131	6.7271	8.8918	8.1143	8.1691	8.4206	4.3382	7.5104	8.0329	10.2638	2.46992
DACT2	dishevelled-binding antagonist of beta-catenin 2	4.4843	4.9982	4.8171	4.696	5.0603	4.8737	4.7254	5.5022	5.0111	4.9663	4.711	7.3642	2.46915
SLC29A2	solute carrier family 29 (equilibrative nucleoside transporter), member 2	7.4524	5.0931	4.9503	4.8538	4.9731	6.1438	5.8991	5.5902	4.9692	4.7365	4.8513	7.8791	2.46885
DHRS13	dehydrogenase/reductase (SDR family) member 13	5.0154	6.6919	6.0023	6.6538	7.1394	6.2087	6.3575	6.7236	6.7294	5.7424	5.3198	8.7025	2.46757
LOC100128239	uncharacterized LOC100128239	3.8923	4.0464	3.8927	3.9478	3.9249	3.9375	4.161	3.9924	3.9687	3.8657	4.0341	6.4333	2.46389
SMYD3	SET and MYND domain containing 3	8.2336	8.7166	9.0107	7.793	9.0209	9.1145	8.2568	8.7078	9.277	9.5037	8.5752	11.2084	2.46205
CYP7B1	cytochrome P450, family 7, subfamily B, polypeptide 1	4.0182	3.5562	4.8872	3.3591	3.8526	3.715	4.2234	4.0843	3.6148	4.03	3.7993	6.3826	2.46077
AFF3	AF4/FMR2 family, member 3	4.3952	7.953	5.6637	7.0881	4.8569	6.7775	7.2371	4.513	4.3192	7.3928	6.3093	8.5058	2.45982
TMEM63C	transmembrane protein 63C	4.2219	4.2149	5.5661	4.1661	4.1397	4.1925	3.8751	4.6937	4.5608	4.6795	4.6473	6.9095	2.45881
ATP8A2	ATPase, aminophospholipid transporter, class I, type 8A, member 2	5.3171	4.2599	4.3452	4.3868	4.6125	4.1328	3.9848	3.9953	4.7478	5.5994	5.5078	7.0787	2.45239
SLC6A20	solute carrier family 6 (proline IMINO transporter), member 20	4.2938	4.7237	4.4304	4.3478	4.6059	4.3168	4.3338	4.33	4.6245	4.2165	4.8576	6.914	2.45211
P2RY8	purinergic receptor P2Y, G-protein coupled, 8	4.0422	4.0235	4.1876	4.7213	4.3889	4.2918	4.1138	4.2735	4.6561	4.6509	4.3071	6.7817	2.44927
F11R	F11 receptor	11.002	8.9348	10.0244	8.4579	9.2751	8.5798	9.4403	9.2316	8.9265	6.4771	4.8779	11.1062	2.44916
LOC284757	uncharacterized LOC284757	6.7492	3.8613	7.592	4.1485	4.1091	3.7538	3.7328	7.4082	6.3744	3.7666	3.7233	7.4684	2.44847
CDHR1	cadherin-related family member 1	4.2362	3.9732	4.0835	4.2923	4.1176	6.13	4.1416	4.3313	4.785	4.6001	4.3349	6.9044	2.44752
JAKMIP3	Janus kinase and microtubule interacting protein 3	3.9312	4.146	6.6453	3.6627	3.6118	3.7624	4.0797	4.3421	4.1164	3.8161	4.2016	6.6578	2.44732
RCAN2	regulator of calcineurin 2	3.5507	6.8995	4.2562	4.2352	4.9398	3.7987	3.8981	3.8007	4.307	6.0271	7.095	7.2475	2.44677
ELMO3	engulfment and cell motility 3	7.277	4.6427	4.1864	4.3924	4.4838	4.54	5.63	4.4751	4.3754	4.5717	4.6207	7.2803	2.44437
GUCY1B2	guanylate cyclase 1, soluble, beta 2 (pseudogene)	3.8907	3.9768	4.1665	4.074	3.9787	4.4476	3.4844	4.1312	3.8116	3.8642	3.8505	6.4144	2.44384
MAPK13	mitogen-activated protein kinase 13	7.06	6.9824	5.2053	5.541	8.0036	6.9059	8.1471	5.6962	6.6401	5.0697	5.5985	8.8844	2.44351
LSAMP	limbic system-associated membrane protein	4.7689	8.3179	4.4292	5.7146	4.6127	6.9452	4.7019	4.7002	6.4877	4.9246	4.8391	7.9374	2.44267
ANXA9	annexin A9	4.3922	4.7732	4.7478	4.9312	4.229	4.2651	4.1759	4.6516	4.2153	4.2722	4.1424	6.8764	2.44041
TMEM132A	transmembrane protein 132A	7.3807	8.1053	6.4411	5.8129	6.8944	6.447	5.8538	5.6204	6.1014	6.0592	6.6457	8.9271	2.43965
MANEAL	mannosidase, endo-alpha-like	7.5167	7.9168	5.0008	7.7537	6.9408	7.9461	7.92	8.2951	7.8396	7.3545	7.451	9.8842	2.43555
RGS12	regulator of G-protein signaling 12	4.9758	6.0053	4.9526	5.3981	6.166	5.3903	5.7591	6.0048	5.588	6.0842	5.891	8.0882	2.43227
CAMK2B	calcium/calmodulin-dependent protein kinase II beta	6.0566	6.2178	6.133	6.0689	6.3942	6.0765	5.8943	6.3132	6.3896	6.3468	6.7357	8.6706	2.43182
RIC3	RIC3 acetylcholine receptor chaperone	4.1362	4.5572	4.1267	4.1497	4.2831	4.0917	4.3079	4.4566	4.2853	4.3794	4.128	6.6951	2.4313
ATP11A	ATPase, class VI, type 11A	8.2037	5.6734	8.5101	9.6718	4.2378	9.3179	9.1147	8.4803	7.7248	7.689	5.6661	10.0935	2.43081
KCNH7	potassium voltage-gated channel, subfamily H (eag-related), member 7	4.161	4.2258	3.8932	3.7557	3.8823	3.9572	3.9667	3.7843	3.8596	3.8212	3.8775	6.3556	2.42974
DPYSL4	dihydropyrimidinase-like 4	5.2624	4.9989	6.4721	6.8882	4.5109	4.6804	4.5948	4.605	4.8986	4.5504	4.9125	7.5525	2.42757
CERS6	ceramide synthase 6	9.6746	7.5939	9.4863	8.5174	8.8674	9.054	8.8589	8.9441	8.2249	8.288	8.0772	11.1147	2.425
SH3TC1	SH3 domain and tetratricopeptide repeats 1	7.3975	4.7228	5.6213	4.5753	4.6744	4.5663	4.5366	4.6619	4.9203	4.7529	5.5548	7.5101	2.42064
C5orf17	chromosome 5 open reading frame 17	3.625	4.2083	3.8266	3.3995	3.6393	3.8861	3.5954	3.4278	3.6982	3.3729	3.6928	6.0883	2.41813
TESC	tescalcin	7.134	4.0309	6.1706	4.1159	4.3353	4.0154	4.0461	4.4305	3.9386	4.1141	4.154	7.0051	2.41552
SLC25A21	solute carrier family 25 (mitochondrial oxoadipate carrier), member 21	3.2666	3.3476	3.5214	3.8479	3.6299	4.7801	3.4823	3.5628	3.6155	3.7357	3.571	6.084	2.41484
FAM222A	family with sequence similarity 222, member A	4.0347	4.9495	4.3094	4.5325	4.429	4.7469	4.0893	4.4984	4.5089	4.0685	4.7409	6.8606	2.41442
HCN3	hyperpolarization activated cyclic nucleotide-gated potassium channel 3	4.9836	4.8796	5.0156	4.7217	4.4911	4.7465	4.6426	5.626	5.1475	5.3638	4.949	7.3747	2.41406
P2RY14	purinergic receptor P2Y, G-protein coupled, 14	3.5129	3.6898	3.6544	3.4436	3.5828	3.5052	3.9443	3.5441	3.4541	3.3425	3.4755	5.9699	2.41088
HS6ST1	heparan sulfate 6-O-sulfotransferase 1	5.9701	6.344	7.599	7.475	6.6032	6.5607	6.5766	6.5691	6.8508	7.3391	6.7034	9.1901	2.4091
ABLIM1	actin binding LIM protein 1	9.7243	6.5663	8.6585	7.2236	4.8641	7.4191	8.1119	7.4809	8.1897	5.5308	5.7145	9.633	2.40721
ENAM	enamelin	4.5024	4.468	4.2991	4.3159	4.5558	4.5159	4.2979	4.7238	4.7761	4.5662	4.5454	6.9123	2.40625
PLA2G3	phospholipase A2, group III	4.925	5.0644	5.3643	5.1984	4.7777	5.1464	5.0443	5.3928	5.6004	5.1339	5.0113	7.5513	2.40049
ID2	inhibitor of DNA binding 2, dominant negative helix-loop-helix protein	9.4922	8.0142	11.2851	7.6832	6.7492	11.0407	4.707	9.3463	9.8944	10.3422	10.2698	11.384	2.39997
LRP11	low density lipoprotein receptor-related protein 11	10.0927	9.6207	10.3058	8.8797	8.5088	9.0243	8.6451	10.0783	8.5071	9.6917	9.1759	11.7207	2.39978
MAOB	monoamine oxidase B	5.019	5.3463	5.6269	5.2223	5.0141	5.0018	5.1403	5.484	7.5867	5.1427	5.2242	7.8336	2.39648
DNAJC3-AS1	DNAJC3 antisense RNA 1 (head to head)	5.3236	4.7225	4.8226	4.4297	4.9025	5.3551	5.0426	5.7165	5.6657	4.4129	4.8771	7.4202	2.39558
SCAMP5	secretory carrier membrane protein 5	5.3263	5.7572	6.7653	5.6054	5.5145	5.7679	5.4713	5.0748	5.9	5.6627	5.7071	8.0799	2.39331
ENO2	enolase 2 (gamma, neuronal)	7.6128	8.7682	8.7891	8.4294	8.5182	8.6346	8.3656	8.0416	7.81	7.7383	7.008	10.547	2.39102
RAB6B	RAB6B, member RAS oncogene family	7.2897	5.6886	5.2818	5.2165	5.2009	5.1657	5.3196	5.6223	6.2379	6.528	5.4726	8.1195	2.39008
SSTR1	somatostatin receptor 1	4.0742	3.8751	4.4662	3.8955	4.5959	4.0203	4.1106	4.0709	6.2652	4.5334	5.4763	6.8777	2.38828
MUC1	mucin 1, cell surface associated	6.0234	5.5986	6.7156	6.1344	5.5129	6.0364	5.4322	6.366	7.1552	5.4873	5.7588	8.4022	2.38213
PPL	periplakin	5.6223	8.8093	6.6704	6.5638	6.7207	5.7221	7.6855	5.4715	5.7243	5.1674	5.1238	8.6791	2.38082
ST3GAL6	ST3 beta-galactoside alpha-2,3-sialyltransferase 6	4.4426	6.0104	3.8126	7.2219	8.5374	4.5437	6.3936	6.2309	4.2393	5.9762	5.5144	8.0985	2.37823
LOC728819	hCG1645220	5.2379	6.8	5.6581	4.0751	4.1997	6.6418	4.2792	5.3872	5.8841	5.873	5.9376	7.8292	2.37705
CLSTN3	calsyntenin 3	6.5364	6.0941	5.3614	4.4731	4.9368	4.9547	5.0855	4.1114	4.6178	4.6319	5.3861	7.4844	2.37629
SH3BGRL2	SH3 domain binding glutamic acid-rich protein like 2	7.7014	5.9289	6.7295	5.1241	6.6797	5.1665	6.4095	6.5718	5.9348	6.0419	5.6488	8.5513	2.37522
ADRBK2	adrenergic, beta, receptor kinase 2	7.4715	6.5562	7.0478	5.4293	6.508	6.6089	4.7421	6.1223	6.5962	7.2599	5.9541	8.7656	2.37503
KCNB2	potassium voltage-gated channel, Shab-related subfamily, member 2	3.8986	4.5764	4.2581	3.9011	4.3923	4.1869	4.137	4.7514	4.4135	3.832	3.8262	6.5721	2.37451
EPHA5	EPH receptor A5	3.9042	5.0018	5.7749	4.6575	4.3413	4.1658	4.1505	6.9753	5.679	4.2478	6.6998	7.428	2.37365
SLC4A3	solute carrier family 4 (anion exchanger), member 3	4.3973	5.5603	4.7614	4.6463	4.664	4.7187	5.0217	5.1019	4.6824	5.1614	5.7634	7.3261	2.37348
GLCCI1	glucocorticoid induced transcript 1	7.6406	7.5393	8.34	7.7455	7.1813	7.6565	7.268	7.767	7.4104	7.9453	7.6192	10.019	2.37235
CACNB2	calcium channel, voltage-dependent, beta 2 subunit	4.6828	5.1315	5.2581	4.4655	4.9841	4.5868	4.8831	4.5357	4.9335	4.8035	4.5576	7.1731	2.37108
WNK3	WNK lysine deficient protein kinase 3	4.2714	4.1385	6.563	4.1949	4.2098	7.0181	7.461	6.4283	4.606	5.822	5.3613	7.8293	2.368
KCNC1	potassium voltage-gated channel, Shaw-related subfamily, member 1	4.7105	4.5432	5.1265	4.7676	4.8917	4.3264	4.7074	4.6115	4.8838	4.5777	4.925	7.1006	2.36685
TP53INP1	tumor protein p53 inducible nuclear protein 1	6.8498	7.3351	7.7095	6.4798	7.4321	5.9835	7.0375	6.5355	6.6758	6.5833	5.9873	9.1481	2.36545
SLC29A3	solute carrier family 29 (equilibrative nucleoside transporter), member 3	7.0964	5.9456	6.7958	5.4841	5.4081	5.8155	5.9523	5.9647	5.9316	6.8155	6.1057	8.4838	2.36423
TBC1D30	TBC1 domain family, member 30	5.0224	5.2524	4.292	4.9637	4.7789	4.8996	5.5908	4.8952	4.9515	4.6964	4.8674	7.2917	2.36349
FBXO15	F-box protein 15	4.2736	4.641	4.733	4.2582	4.4791	4.3527	4.4206	4.5066	4.5087	4.8334	4.5749	6.8684	2.36096
SERTAD4	SERTA domain containing 4	6.1503	5.5177	7.0169	6.4388	6.5603	4.4094	5.3261	6.6827	5.2928	8.2321	8.3462	8.7205	2.35929
JAG2	jagged 2	7.8366	5.7903	7.0223	6.2405	5.4235	6.6339	7.2363	5.1938	6.357	5.0404	5.3481	8.552	2.35903
FAM69B	family with sequence similarity 69, member B	4.1245	4.3182	7.5904	4.0427	4.4441	5.2537	6.0228	5.2018	5.0166	4.0985	4.4035	7.3142	2.35813
ADAMTSL2	ADAMTS-like 2	3.8881	4.4323	4.0807	3.6972	4.2038	3.9457	3.9624	3.9513	4.0496	4.0479	4.0808	6.3869	2.35601
KIF5C	kinesin family member 5C	4.0491	8.4857	10.3348	7.9464	9.1207	7.0644	5.2984	5.3854	7.3278	7.9141	7.568	9.6727	2.35499
LPPR4	lipid phosphate phosphatase-related protein type 4	3.6936	3.4687	5.7456	3.7237	3.7296	3.8897	4.1146	4.667	4.4404	4.5272	5.7496	6.6934	2.35252
STIM2	stromal interaction molecule 2	7.4837	7.5743	7.7366	7.2289	7.8112	7.4657	7.2891	7.0147	7.5457	7.0306	7.3702	9.7658	2.3521
TRDN	triadin	3.356	3.3535	3.0899	3.241	3.2513	3.297	3.2989	3.7524	3.22	3.1283	3.2658	5.6434	2.34757
P2RX5	purinergic receptor P2X, ligand-gated ion channel, 5	8.0618	5.3684	7.0115	5.9102	5.9136	8.1443	8.1312	6.8635	7.5556	4.944	5.0336	8.9779	2.3472
TTC13	tetratricopeptide repeat domain 13	8.4202	7.7056	8.6147	7.5147	7.6773	8.4661	8.665	7.5259	7.9841	8.1538	7.5886	10.3749	2.34617
LOC100507377	uncharacterized LOC100507377	5.5615	4.536	4.2743	3.7427	3.9518	3.9132	3.8334	6.4159	4.8146	4.0516	4.4408	6.849	2.34575
HHIPL2	HHIP-like 2	7.1795	5.3718	6.4698	4.5642	4.4692	5.1292	4.5051	4.9035	5.6008	7.8217	4.6401	7.8584	2.34432
RASSF10	Ras association (RalGDS/AF-6) domain family (N-terminal) member 10	4.3562	3.908	5.1227	3.5594	3.8269	3.9569	3.6056	4.0692	4.492	3.6322	3.7777	6.3689	2.34101
MCF2	MCF.2 cell line derived transforming sequence	3.9857	3.9	4.3107	3.8866	3.9326	6.5463	4.0093	4.0129	4.6066	3.9812	4.2632	6.6531	2.34082
NKX2-2	NK2 homeobox 2	3.6308	3.5867	3.3776	3.3061	3.4383	3.4754	3.4969	3.3164	3.5133	6.8224	4.1065	6.1612	2.33662
ZNF704	zinc finger protein 704	6.5517	4.5796	6.4181	6.9621	5.7344	4.7319	4.5255	4.8055	4.2064	6.5519	7.1999	7.9946	2.33396
ELAVL4	ELAV (embryonic lethal, abnormal vision, Drosophila)-like 4	3.8027	4.077	3.8569	4.3977	4.1907	4.0857	4.0161	4.5156	4.3106	4.1893	4.0463	6.4682	2.33287
TDRD12	tudor domain containing 12	4.2332	4.3791	4.4586	4.1811	4.2068	4.3934	4.759	4.9779	4.8604	4.2725	4.0581	6.7661	2.33155
LOC100506127	putative uncharacterized protein FLJ37770-like	5.2563	5.636	4.8159	5.3189	5.0638	4.7676	5.9008	4.9505	4.1808	4.4169	4.6469	7.3273	2.33145
SIGIRR	single immunoglobulin and toll-interleukin 1 receptor (TIR) domain	5.3852	6.6853	4.8595	6.8059	6.597	5.701	5.0356	5.1235	5.0352	5.3626	5.1778	7.9454	2.33007
LRRN1	leucine rich repeat neuronal 1	9.0698	3.3478	3.8879	3.3458	3.3302	3.3719	3.5917	3.5862	3.3454	4.7214	3.5347	6.4317	2.32872
NRG2	neuregulin 2	4.108	4.8005	4.3388	4.1387	4.7127	4.1466	4.14	4.6891	4.1524	4.6868	4.2436	6.7059	2.32797
HSPB8	heat shock 22kDa protein 8	7.475	7.2251	9.1729	4.7475	4.5221	6.4626	4.7096	9.1052	8.7127	4.3982	4.9548	8.8239	2.3252
PCDHB2	protocadherin beta 2	4.9982	6.426	3.9106	6.0728	7.5983	5.6917	7.1135	6.4003	5.2587	7.455	7.4937	8.5427	2.32281
ENTPD3	ectonucleoside triphosphate diphosphohydrolase 3	4.4303	5.4283	4.7707	4.2246	6.8904	4.5495	4.2433	4.9642	5.0695	4.5471	4.7177	7.2151	2.32095
NCAM1	neural cell adhesion molecule 1	5.2742	9.268	7.9116	8.1876	8.2861	4.9437	4.6749	8.322	9.3233	8.1641	7.6488	9.7735	2.31856
FGF12	fibroblast growth factor 12	4.4011	4.7672	5.0819	4.3633	4.838	4.4212	4.2583	4.3408	4.1969	4.9234	5.5957	6.9681	2.31466
NKAPL	NFKB activating protein-like	3.8468	3.5341	3.8637	3.6612	3.9671	3.9399	3.9458	3.9407	4.2921	3.7518	3.7904	6.181	2.31431
NELL2	NEL-like 2 (chicken)	4.2156	5.6582	10.9683	4.774	5.3945	4.9014	4.3878	5.4377	5.5256	4.9682	5.6643	7.9393	2.31243
ATP2B2	ATPase, Ca++ transporting, plasma membrane 2	4.5425	4.6444	4.8721	4.5403	4.7148	4.553	4.7443	4.6039	4.5155	4.5636	4.7326	6.9502	2.31138
TRO	trophinin	3.7296	6.4916	7.6	4.3558	4.1903	5.0809	4.35	5.9866	6.601	8.4971	6.419	8.0656	2.31088
ZNF568	zinc finger protein 568	4.1365	4.2935	4.9031	3.9708	4.6006	4.4984	4.6779	3.9363	4.4409	4.2557	3.8921	6.6364	2.3086
NTF3	neurotrophin 3	4.6646	4.4588	6.0847	4.7595	5.8011	4.3385	4.7741	7.114	5.0332	7.6553	7.8123	7.9884	2.30694
ALG8	ALG8, alpha-1,3-glucosyltransferase	10.2556	9.4039	9.1391	9.4853	9.7886	9.9368	9.0399	9.5759	9.2308	9.4504	9.5817	11.842	2.30673
NLRP14	NLR family, pyrin domain containing 14	3.758	4.2606	3.5501	4.1312	4.0483	3.792	3.7173	4.6022	4.0607	4.0367	4.1755	6.3187	2.30665
SPNS2	spinster homolog 2 (Drosophila)	4.8833	4.9801	4.8715	4.9579	5.042	4.6727	4.7401	4.8907	5.3683	5.0895	4.74	7.2371	2.30655
SLC2A12	solute carrier family 2 (facilitated glucose transporter), member 12	6.62	8.4652	6.5062	4.9475	6.3455	5.3992	5.3723	5.8133	5.1366	5.8495	4.8796	8.2457	2.30616
RNFT2	ring finger protein, transmembrane 2	6.9689	6.7127	7.0757	6.1419	5.7853	7.1626	7.2259	6.5613	6.415	5.9378	6.1306	8.8611	2.30495
GUCY1A3	guanylate cyclase 1, soluble, alpha 3	6.5909	6.5137	4.3978	4.567	4.4514	5.949	5.4888	5.1139	6.6556	4.4482	5.1273	7.6913	2.30006
FA2H	fatty acid 2-hydroxylase	5.2346	4.1925	4.1484	4.6441	4.7647	4.3756	4.8143	4.4391	4.3839	4.3976	4.3049	6.816	2.29785
TMEM181	transmembrane protein 181	9.6918	9.609	9.1109	9.4173	8.44	9.1257	8.7419	8.8467	8.875	9.0506	8.7964	11.3587	2.29458
CCKBR	cholecystokinin B receptor	4.2006	4.2623	4.241	4.1422	4.4696	4.1601	4.5312	5.2661	4.5162	4.4224	4.4161	6.7138	2.29309
LDLRAD4	low density lipoprotein receptor class A domain containing 4	4.4455	4.8842	6.6065	4.5535	4.675	4.5334	4.6453	5.1679	4.8262	5.8778	6.0939	7.4107	2.29168
SEMA5A	sema domain, seven thrombospondin repeats (type 1 and type 1-like), transmembrane domain (TM) and short cytoplasmic domain, (semaphorin) 5A	5.5686	8.7894	5.8689	7.3258	7.7896	7.8346	5.4586	5.5404	7.9396	8.2072	9.8428	9.577	2.28923
SSBP2	single-stranded DNA binding protein 2	7.5995	7.5689	8.2434	6.5141	7.205	7.9085	6.7513	6.5769	7.4535	6.5019	6.3742	9.4435	2.28921
RAB26	RAB26, member RAS oncogene family	4.8578	7.6962	5.4112	4.8599	5.311	4.3224	4.7926	4.6182	4.8528	4.7649	4.5806	7.386	2.28895
PGAP1	post-GPI attachment to proteins 1	8.0286	5.5888	7.4164	6.4767	6.9754	7.2554	7.402	8.1456	7.3531	7.4862	6.7585	9.4574	2.28588
PCDHA9	protocadherin alpha 9	4.7178	4.641	6.363	4.3508	4.3549	4.6284	6.5584	4.4628	4.6092	5.1209	5.2153	7.2868	2.28475
SESN1	sestrin 1	7.2381	7.156	6.6013	6.3749	6.2431	6.612	5.9443	6.9406	6.8852	6.2914	6.4444	8.8952	2.28326
MYO7A	myosin VIIA	5.2523	4.5262	4.7558	4.8174	5.0843	5.2561	4.9362	4.7008	5.068	5.0099	4.8125	7.2122	2.28315
SFMBT2	Scm-like with four mbt domains 2	7.9082	8.6262	5.5892	7.2442	4.4623	8.9529	7.7224	4.3657	5.542	6.1588	5.4971	8.8346	2.28287
SDK1	sidekick cell adhesion molecule 1	4.337	4.136	3.8641	4.4003	3.9665	3.7911	4.0444	4.0171	4.1456	5.0766	5.1634	6.55	2.28254
CERS4	ceramide synthase 4	3.809	5.9206	4.7396	4.8942	3.9803	3.7474	4.9697	4.476	4.0995	5.0185	4.3162	6.8248	2.28198
DHRS7	dehydrogenase/reductase (SDR family) member 7	10.2476	8.4854	9.096	8.7349	9.6991	9.5488	9.5415	8.7008	9.1161	9.0195	9.5518	11.5277	2.27847
KIAA1211	KIAA1211	4.4079	4.6875	4.3745	4.4538	5.0786	7.634	6.8882	3.902	3.9438	7.8199	6.3139	7.6869	2.27744
FNDC5	fibronectin type III domain containing 5	5.1906	5.22	5.1196	5.3066	5.3328	5.2477	5.1081	5.1985	5.806	5.4218	5.5932	7.5955	2.27324
TPH2	tryptophan hydroxylase 2	3.5258	3.6271	3.9884	3.6341	3.6584	3.5174	3.4821	3.7241	3.6929	3.5884	3.5747	5.9102	2.27262
NES	nestin	8.4517	5.0821	8.8224	5.6572	5.7725	6.6667	9.327	5.4959	5.1596	5.1858	6.918	8.8666	2.27215
C1QTNF2	C1q and tumor necrosis factor related protein 2	3.389	3.8143	3.9583	5.7396	5.0688	3.8724	4.0166	4.6018	6.0792	5.9793	6.6389	7.1044	2.27184
C9orf152	chromosome 9 open reading frame 152	3.4833	3.0763	3.2687	3.3017	3.3562	3.3699	3.3662	3.2357	3.232	3.3016	3.2861	5.5684	2.27043
TPD52	tumor protein D52	10.3907	8.7634	10.8119	10.6682	9.2951	10.5418	10.6636	10.4965	8.9811	7.5995	7.9573	11.9205	2.26876
LOC283731	uncharacterized LOC283731	3.3032	3.3057	3.3594	3.7102	3.5327	3.3435	3.2601	3.4063	3.7406	3.6701	6.3741	5.9937	2.26589
PTHLH	parathyroid hormone-like hormone	6.8232	6.6751	3.9643	4.081	6.7867	7.0611	3.8724	7.6046	5.6607	3.9116	4.7652	7.8287	2.26453
NANOS1	nanos homolog 1 (Drosophila)	6.414	5.7495	9.1352	7.3891	5.9355	7.2026	7.2438	7.825	6.9717	6.2607	8.5103	9.4126	2.26375
ZBTB7C	zinc finger and BTB domain containing 7C	5.7036	4.8929	5.2719	4.8327	4.818	4.9857	4.6161	5.0081	7.5748	4.6511	4.9742	7.4744	2.26266
PLEKHA6	pleckstrin homology domain containing, family A member 6	7.0363	4.4731	4.3562	5.4935	4.5246	4.3521	7.119	4.5542	4.358	4.3675	4.6652	7.2849	2.25765
NR0B2	nuclear receptor subfamily 0, group B, member 2	5.2319	4.9777	5.09	4.8774	5.4792	5.0609	5.3806	5.252	5.5768	5.1174	5.0005	7.4418	2.25595
DNAJC6	DnaJ (Hsp40) homolog, subfamily C, member 6	6.8017	6.0719	7.3146	8.684	6.8304	8.2536	6.9428	6.438	6.8777	6.0189	4.5584	9.0547	2.25543
GDPD1	glycerophosphodiester phosphodiesterase domain containing 1	6.4225	6.8342	6.7059	4.4404	5.7796	5.8437	6.7216	4.3125	4.9717	5.6213	4.4147	7.897	2.25445
TMEM61	transmembrane protein 61	4.1864	4.6481	4.2493	4.487	4.6852	4.0893	4.2786	4.356	4.5048	4.1469	4.3815	6.619	2.25417
ACVR1C	activin A receptor, type IC	4.6068	5.2207	4.8894	4.5483	4.5871	7.4604	4.9938	4.6745	6.4643	4.9368	5.3756	7.5032	2.2525
FAM13C	family with sequence similarity 13, member C	3.275	6.5809	8.0312	3.6907	4.7198	3.5002	3.5368	5.5409	7.1469	3.9301	3.8357	7.1408	2.25096
FOXR2	forkhead box R2	3.4902	5.4791	3.3619	3.4258	3.2483	3.4503	3.1044	3.7894	3.5398	3.3954	3.7534	5.8904	2.25058
ITFG1	integrin alpha FG-GAP repeat containing 1	9.6018	9.2275	10.8136	9.097	9.2018	8.7291	9.2258	8.9196	9.8545	9.4275	9.6727	11.6838	2.25008
C10orf128	chromosome 10 open reading frame 128	5.7038	4.6712	4.6636	4.3159	4.2546	4.2642	4.1829	4.4699	7.2797	4.1274	4.1901	6.9883	2.24982
RNASET2	ribonuclease T2	8.7132	8.9062	10.1359	7.5979	7.8719	8.8372	7.744	7.8138	8.6435	8.4892	8.0725	10.6804	2.24174
FMN2	formin 2	4.9748	6.1565	5.201	7.7686	4.7841	6.0796	5.3274	5.3826	5.6046	6.7401	5.2416	7.9926	2.24161
GLRB	glycine receptor, beta	6.8795	6.4235	7.0075	5.7676	6.3666	7.8629	6.9806	7.6672	7.8586	5.9031	6.5148	9.0774	2.23814
GGT7	gamma-glutamyltransferase 7	7.2222	7.7343	6.4523	5.1366	6.7586	5.8967	7.1801	4.7464	5.7607	7.6529	7.1627	8.7553	2.2368
LPAR5	lysophosphatidic acid receptor 5	7.1359	6.5089	4.4975	5.344	4.9483	4.7969	4.7682	4.7542	4.5829	4.4553	4.7872	7.3778	2.23423
EFR3B	EFR3 homolog B (S. cerevisiae)	5.1074	4.6475	6.4067	5.7108	5.1945	7.1795	4.7919	4.9463	4.7111	4.9983	4.8501	7.5538	2.23161
ACRBP	acrosin binding protein	4.3098	5.2112	4.4618	4.5104	4.1855	4.2299	4.2862	5.8954	4.5526	4.2591	4.4178	6.8048	2.23028
SYP	synaptophysin	4.5497	4.3721	4.6312	4.7927	4.5654	4.6709	4.4313	4.9414	4.6357	4.7188	4.8071	6.8763	2.22936
EXOC6	exocyst complex component 6	7.8213	6.9843	7.7881	7.5756	6.5098	8.2329	7.8087	6.6291	6.9316	6.3018	6.5158	9.4195	2.22868
KSR2	kinase suppressor of ras 2	3.7275	4.1309	5.4912	4.1697	5.0564	4.9356	4.3774	4.6514	5.452	4.6522	3.9966	6.8322	2.22848
GPAA1	glycosylphosphatidylinositol anchor attachment 1	8.2214	8.2997	9.0968	8.315	8.4706	8.2219	8.8089	8.4774	8.15	8.476	9.048	10.7358	2.22801
ASRGL1	asparaginase like 1	5.8563	7.2133	6.2218	8.1371	5.3516	7.6153	8.9183	7.8427	6.4993	6.9823	6.2654	9.2181	2.22688
HOXB7	homeobox B7	7.3042	8.4585	8.341	4.3775	5.5888	4.3095	8.1617	8.2501	8.663	8.5618	8.9331	9.5857	2.22668
CNNM1	cyclin M1	4.258	4.0745	5.0844	4.6065	4.4451	4.3471	4.4605	4.0618	4.148	4.5966	4.8336	6.6723	2.22538
WWOX	WW domain containing oxidoreductase	8.6088	7.1605	8.6272	7.4828	7.5831	8.4704	8.4445	6.8162	7.1499	8.3544	7.2368	10.0376	2.22536
ATP6V0A1	ATPase, H+ transporting, lysosomal V0 subunit a1	7.3604	7.2366	8.3358	7.3638	7.094	7.3704	7.2381	7.2026	7.5521	7.5019	7.3009	9.6395	2.22526
ST3GAL5	ST3 beta-galactoside alpha-2,3-sialyltransferase 5	9.5323	9.185	9.1079	6.8287	7.3488	7.3508	5.0839	6.3934	7.8205	7.7383	8.1163	9.9066	2.22425
FLJ22184	putative uncharacterized protein FLJ22184	4.8571	5.5996	5.184	4.8045	4.714	4.7985	6.101	4.3771	5.0372	4.8018	5.0143	7.2485	2.22222
ZIM2	zinc finger, imprinted 2	4.705	5.1109	4.6333	4.8301	4.8675	4.9488	4.7765	5.5851	4.967	5.198	5.0746	7.1927	2.22026
CPLX3	complexin 3	4.2287	4.3225	4.2922	4.4675	4.5032	4.3822	4.3126	4.9459	4.4726	4.2439	4.5693	6.6509	2.21994
LTBP3	latent transforming growth factor beta binding protein 3	9.1997	10.3434	7.9963	7.2008	8.5123	7.537	8.1333	6.2994	6.8076	6.7329	7.2188	10.0344	2.2179
LHFPL5	lipoma HMGIC fusion partner-like 5	4.167	3.9329	4.1575	4.559	4.4701	4.7401	4.2098	4.2033	4.4253	4.6844	4.1128	6.5497	2.21677
MYT1	myelin transcription factor 1	4.629	4.719	5.122	5.0325	4.8774	5.0253	5.4649	5.2492	4.9886	5.0181	4.9507	7.2236	2.21663
GAREM	GRB2 associated, regulator of MAPK1	6.0281	8.3749	7.2305	5.2479	7.0352	4.2581	4.4966	6.7782	6.8346	5.8109	6.6786	8.4683	2.21615
DGAT2	diacylglycerol O-acyltransferase 2	7.6312	7.6301	6.0925	6.0691	6.4654	5.0676	6.353	5.8197	5.8028	6.6189	5.5542	8.4983	2.21607
GAB2	GRB2-associated binding protein 2	6.8127	8.7253	6.5569	7.0199	7.043	7.5856	6.1283	5.9362	6.7328	6.3739	5.5225	8.9795	2.21249
PLEKHH2	pleckstrin homology domain containing, family H (with MyTH4 domain) member 2	4.8271	4.5006	5.7786	3.846	4.9116	5.6211	3.7812	4.0883	4.9455	4.9501	3.9053	6.8627	2.21221
PCLO	piccolo presynaptic cytomatrix protein	6.4896	5.4665	7.4168	6.7898	7.1579	8.4207	6.2759	7.0296	8.5972	4.9847	4.8806	8.894	2.21134
NUP210	nucleoporin 210kDa	5.4272	4.9958	5.9117	7.1816	5.1712	7.8349	7.8546	5.2792	5.0411	4.9014	4.8502	8.0692	2.21021
APOA1BP	apolipoprotein A-I binding protein	9.7563	8.9645	9.5273	8.8874	9.4978	9.5469	9.4793	9.7793	10.3474	9.2846	9.47	11.7131	2.20939
ST14	suppression of tumorigenicity 14 (colon carcinoma)	6.281	4.5825	4.8231	4.7268	4.8904	4.9426	5.2224	5.2303	5.5411	4.8858	5.1535	7.3219	2.20558
PKHD1	polycystic kidney and hepatic disease 1 (autosomal recessive)	4.1147	4.8957	4.2671	4.3574	4.2665	4.401	4.7949	4.0643	4.0772	4.2823	4.4074	6.5609	2.20376
MAGI2	membrane associated guanylate kinase, WW and PDZ domain containing 2	6.059	7.0263	6.1756	5.2105	6.4453	6.7212	5.8579	5.6627	6.3729	6.2649	5.6492	8.3349	2.20349
HMGCLL1	3-hydroxymethyl-3-methylglutaryl-CoA lyase-like 1	3.3419	4.1032	3.5518	3.634	3.6304	3.7638	3.6376	3.7676	3.6561	3.3853	3.6021	5.845	2.20193
SPRY4-IT1	SPRY4 intronic transcript 1 (non-protein coding)	7.2641	6.0113	6.039	6.7142	6.7893	6.0788	7.4504	4.7637	5.1161	6.4407	6.2558	8.4664	2.20064
PCDHB14	protocadherin beta 14	5.0532	6.257	6.4043	5.7653	6.2269	6.1913	5.2757	3.6137	6.7408	7.9367	5.6643	8.1211	2.20026
NEURL1B	neuralized homolog 1B (Drosophila)	5.0658	5.2236	6.6116	7.201	5.1666	7.7986	5.7766	4.5752	7.763	8.9544	6.7067	8.6398	2.19952
SIPA1L2	signal-induced proliferation-associated 1 like 2	6.4542	7.8385	9.1151	6.6063	6.8933	5.406	4.5207	7.9428	9.254	6.9907	8.6911	9.4454	2.19879
SVOPL	SVOP-like	3.4393	4.0624	3.5967	3.4612	3.5941	3.6769	3.8627	3.7855	4.1919	3.5964	3.6826	5.9213	2.1986
LGI2	leucine-rich repeat LGI family, member 2	5.2555	5.2232	5.3953	5.1007	5.404	5.2977	4.9177	4.4073	5.3507	5.6336	5.238	7.4005	2.19835
SLC7A8	solute carrier family 7 (amino acid transporter light chain, L system), member 8	6.0777	6.3933	6.1526	6.3072	6.4812	6.9848	6.4163	6.2621	6.9611	6.8755	7.2334	8.7554	2.19675
PPP2R2B	protein phosphatase 2, regulatory subunit B, beta	4.8964	4.3978	7.5116	4.1552	4.4259	4.1312	4.0352	4.476	7.744	6.31	4.9741	7.3826	2.19556
IL12RB2	interleukin 12 receptor, beta 2	4.0746	3.5933	3.5491	3.549	3.5046	3.4464	6.3039	3.5068	3.6175	3.5322	3.6148	6.0398	2.19505
CELF6	CUGBP, Elav-like family member 6	3.5311	4.5694	4.001	3.9998	3.7876	3.639	3.6492	4.3235	3.9772	3.8568	4.4037	6.1705	2.19429
VAMP8	vesicle-associated membrane protein 8	10.2825	9.5319	7.5725	8.5306	6.9376	10.2369	9.6838	5.6577	8.6893	3.4252	4.1453	9.8923	2.19291
TMCO1	transmembrane and coiled-coil domains 1	10.0043	9.5536	11.1622	9.9551	9.9695	10.2711	9.8227	10.2487	10.2913	10.3574	10.4434	12.3792	2.19017
ITPR2	inositol 1,4,5-trisphosphate receptor, type 2	6.9195	5.8588	6.7878	6.5466	5.9985	6.6695	5.1911	7.1244	7.1768	6.0943	6.1403	8.5995	2.18972
DDX25	DEAD (Asp-Glu-Ala-Asp) box helicase 25	4.4426	3.8515	4.4403	4.0976	4.0547	3.9757	6.504	4.39	4.166	3.9004	4.0791	6.5443	2.18958
SLCO5A1	solute carrier organic anion transporter family, member 5A1	3.6651	3.7297	3.4905	3.3787	3.7404	3.7652	3.4821	3.5003	4.8008	3.8741	3.755	5.9305	2.18669
CHD7	chromodomain helicase DNA binding protein 7	10.5027	8.17	8.3945	8.4344	7.9348	7.6352	9.1131	7.8001	5.3401	7.3168	7.4667	10.1943	2.18445
NMU	neuromedin U	7.9469	5.7522	6.731	7.739	7.0276	9.1416	9.073	8.0397	9.0851	9.0063	9.1428	10.2453	2.18301
NEB	nebulin	3.6342	4.1848	4.3832	3.7364	3.9241	3.7652	3.8811	4.2032	4.4587	3.87	3.8443	6.1714	2.18184
MAGEA11	melanoma antigen family A, 11	3.1372	6.9784	3.3191	2.9958	6.2857	3.2369	3.0922	9.0238	8.0575	2.9383	5.7767	7.1673	2.1817
LAMA2	laminin, alpha 2	5.0481	4.9669	4.481	5.0494	4.1804	5.6716	4.2909	5.5954	4.8124	5.8693	5.1234	7.1856	2.17753
PCDHB3	protocadherin beta 3	4.3599	5.7343	5.5663	5.2357	6.0644	5.2644	5.626	4.7508	4.9435	5.8555	5.7707	7.5544	2.17517
PGR	progesterone receptor	3.9752	4.4137	4.7563	4.1521	4.0466	4.2027	4.2312	3.9771	4.3818	4.7605	4.2845	6.4636	2.17435
LMBRD1	LMBR1 domain containing 1	9.3089	9.522	9.1035	8.6362	9.0649	8.2178	9.2588	8.7687	8.5835	9.0367	9.0764	11.1359	2.17432
SPRY4	sprouty homolog 4 (Drosophila)	8.01	7.1672	7.5183	7.7791	8.3706	7.9464	8.2643	5.0733	6.0261	8.2433	7.2674	9.5972	2.17302
MAEL	maelstrom spermatogenic transposon silencer	4.099	3.7928	4.7175	3.8116	4.1088	3.8315	3.9467	4.0325	4.3476	3.9168	3.8341	6.2119	2.172
LOC643072	uncharacterized LOC643072	3.72	4.7405	5.8866	4.2232	5.2652	4.5823	4.0995	4.4993	5.861	4.7597	5.2585	6.9802	2.17149
FAM155B	family with sequence similarity 155, member B	4.6976	4.9565	4.9831	4.938	4.7195	4.89	4.8899	4.4128	4.9458	4.6412	4.575	6.9566	2.17029
C7orf41	chromosome 7 open reading frame 41	6.6407	6.3926	5.4017	5.7169	5.6787	6.1545	5.9322	7.4047	5.7876	5.3925	4.3664	8.0672	2.17006
SLC7A2	solute carrier family 7 (cationic amino acid transporter, y+ system), member 2	8.5196	8.3175	8.474	6.6645	8.8144	5.9079	7.0235	7.0715	5.3972	6.105	6.4679	9.3285	2.16823
ATP6AP1	ATPase, H+ transporting, lysosomal accessory protein 1	10.0557	9.9187	10.0971	9.0127	9.1903	8.7243	8.5606	9.0564	9.9735	9.3526	10.0011	11.616	2.16664
PCDHB8	protocadherin beta 8	3.6262	5.5549	4.6086	4.8541	6.1968	4.608	4.9528	3.7269	5.4235	3.7297	4.0065	6.8275	2.16495
CGNL1	cingulin-like 1	5.6861	5.1229	9.3004	5.1564	7.0606	7.9368	5.2322	7.6071	8.3097	5.1042	5.0988	8.6754	2.16493
EEF1A2	eukaryotic translation elongation factor 1 alpha 2	7.4032	5.1992	10.6081	4.3695	4.5393	8.1211	6.9974	8.7134	8.4597	5.148	6.6134	9.0886	2.16385
PRL	prolactin	3.9116	4.1217	5.378	3.9797	4.1697	3.9424	3.9854	4.5494	5.2687	4.1768	4.0044	6.4781	2.16103
MAPK10	mitogen-activated protein kinase 10	6.3201	5.0724	7.4729	4.9563	5.5889	4.9926	5.3936	4.8428	5.4914	5.3932	5.4646	7.7052	2.16076
TMEM108	transmembrane protein 108	4.5343	6.3149	4.8878	5.4071	6.8117	4.8217	5.0314	6.4766	6.4036	7.1611	6.5904	8.0163	2.15806
C1S	complement component 1, s subcomponent	9.6657	7.2935	7.3491	4.9837	5.1665	4.3103	4.7683	5.7905	7.3922	6.8866	8.0753	8.6743	2.15778
DLX6-AS1	DLX6 antisense RNA 1	4.4939	4.4563	5.1664	4.2375	4.2837	5.3492	4.3043	4.29	4.1636	5.117	5.0729	6.7862	2.15576
CECR6	cat eye syndrome chromosome region, candidate 6	4.6536	4.6279	4.7816	4.3096	4.4978	4.5418	4.3425	4.7194	4.7878	4.2904	4.5461	6.7071	2.15269
MYO1G	myosin IG	4.651	4.735	4.8856	4.6884	4.5059	5.4036	4.874	4.5934	4.7592	4.3591	4.2175	6.8488	2.15128
CACNA1B	calcium channel, voltage-dependent, N type, alpha 1B subunit	4.1959	4.1641	4.2778	4.2055	4.2711	4.2965	4.4645	4.1894	4.5629	4.3624	4.112	6.4321	2.15009
FOXP2	forkhead box P2	8.1065	4.5127	5.6961	4.5797	5.1248	4.4684	7.3109	7.1809	5.0616	5.2803	5.0022	7.8158	2.14997
CAMK4	calcium/calmodulin-dependent protein kinase IV	6.3255	5.6526	3.8737	6.5516	6.0275	4.1013	4.5068	6.6646	4.2599	5.4054	6.6556	7.6063	2.14953
PCDHB6	protocadherin beta 6	5.6396	6.4173	5.5674	4.909	6.0074	5.7908	4.9253	4.7823	5.4476	5.4253	5.6972	7.6593	2.14937
SMEK3P	SMEK homolog 3, suppressor of mek1 (Dictyostelium) pseudogene	3.4602	3.7293	2.991	3.2951	3.4173	3.2147	3.3801	3.3163	3.4354	3.2671	3.1479	5.4807	2.14848
SLC1A2	solute carrier family 1 (glial high affinity glutamate transporter), member 2	3.9668	4.5083	4.1471	4.1086	3.6661	4.0843	3.9093	4.7987	4.1123	4.0073	4.0532	6.2722	2.14838
TSPAN13	tetraspanin 13	11.4175	10.2975	10.9041	7.5758	10.6299	9.3123	9.4182	12.1973	11.6032	9.7778	9.9374	12.4234	2.14422
ZSCAN12P1	zinc finger and SCAN domain containing 12 pseudogene 1	3.9052	4.3079	4.2756	4.2497	4.8673	4.5008	4.631	4.5447	4.2848	4.164	4.4112	6.5167	2.14014
LOC400548	uncharacterized LOC400548	3.9272	4.1859	4.2998	4.0801	3.8084	3.9207	3.6725	4.276	3.8387	4.1003	3.9547	6.1458	2.13995
ERVMER34-1	endogenous retrovirus group MER34, member 1	6.7165	3.5275	4.1887	4.1435	4.0327	4.2623	4.1992	4.0013	3.9451	3.7488	4.5205	6.4386	2.13986
FAM83H	family with sequence similarity 83, member H	7.7048	5.5222	6.8133	7.5417	5.18	5.6628	7.9447	7.6823	6.8536	4.2307	4.3933	8.4607	2.13985
STAT4	signal transducer and activator of transcription 4	4.8763	7.0338	7.467	4.7805	6.3957	5.8594	4.7665	4.3767	7.828	5.9814	5.3247	8.0207	2.13979
SLC18B1	solute carrier family 18, subfamily B, member 1	7.5507	7.2984	8.0976	5.5645	6.3625	7.9956	6.6585	8.5651	8.2129	6.5698	5.7686	9.2885	2.13903
LOC285147	uncharacterized LOC285147	4.1365	4.9725	4.7297	4.3294	4.0115	4.4497	5.2537	4.0288	4.8217	5.7509	4.964	6.8126	2.13547
FAAH2	fatty acid amide hydrolase 2	6.7567	5.0693	5.5876	4.6806	4.9568	4.776	4.788	4.9693	5.137	5.1712	5.0038	7.3078	2.13541
RPS6KL1	ribosomal protein S6 kinase-like 1	4.8518	4.3189	4.585	4.4426	4.0136	4.8356	3.9974	4.1126	5.1364	3.7948	4.5128	6.5526	2.13428
CCDC181	coiled-coil domain containing 181	5.1919	4.5165	4.2052	3.6548	5.6392	3.9025	5.7789	4.752	3.9545	5.5685	5.0758	6.8798	2.13073
CEACAM1	carcinoembryonic antigen-related cell adhesion molecule 1 (biliary glycoprotein)	7.9093	7.0103	7.1958	5.2553	4.6519	5.2894	4.8147	5.3566	5.2997	4.8439	4.9111	7.8131	2.12783
PABPC1L	poly(A) binding protein, cytoplasmic 1-like	8.4237	8.182	7.7094	7.5349	7.4535	6.9569	8.4741	7.8376	5.7823	6.9434	6.6773	9.5796	2.12732
HSD17B14	hydroxysteroid (17-beta) dehydrogenase 14	4.7285	5.4174	5.083	4.5852	4.7741	5.5671	5.9579	4.4852	7.6527	7.0108	6.0188	7.6981	2.12713
OCLN	occludin	5.9975	6.2175	5.6094	4.9664	5.2772	6.1697	6.8809	6.5886	5.7702	4.7365	4.7238	7.8381	2.11649
USH1C	Usher syndrome 1C (autosomal recessive, severe)	8.0658	5.0115	4.4676	4.9667	4.8843	4.7133	4.4874	4.8447	4.9604	4.7873	4.634	7.1903	2.11548
ISYNA1	inositol-3-phosphate synthase 1	7.3458	8.1898	8.2475	6.1433	4.424	8.0881	6.6469	6.2488	4.6175	5.4529	6.0573	8.611	2.11446
FUT1	fucosyltransferase 1 (galactoside 2-alpha-L-fucosyltransferase, H blood group)	6.3992	5.1803	4.861	5.3568	4.711	5.6	4.5712	4.8446	4.9484	4.8886	5.1995	7.2543	2.11243
NOG	noggin	3.6127	5.0063	6.4696	8.3973	8.4144	8.3986	4.6207	3.7642	6.2938	4.1734	3.3265	7.7905	2.11073
RGS16	regulator of G-protein signaling 16	5.7291	4.6559	7.8309	4.9629	4.727	4.7186	4.695	4.884	4.8241	5.1969	4.9128	7.3045	2.11021
EFNA1	ephrin-A1	8.6516	5.923	7.2633	6.5633	5.1471	4.405	6.1933	5.7111	7.0877	4.744	4.8528	8.1589	2.10961
CSRNP3	cysteine-serine-rich nuclear protein 3	4.9927	5.3865	5.8949	4.2472	5.5512	4.7749	4.588	4.9581	6.6352	4.7548	4.9735	7.2669	2.10717
RAB27B	RAB27B, member RAS oncogene family	10.293	7.8143	7.3371	7.8675	8.9028	8.6692	5.6271	8.1479	6.9837	5.4013	6.8914	9.7361	2.10562
TMEM198	transmembrane protein 198	5.281	6.1843	6.1487	5.2886	5.8097	5.8944	5.534	6.0711	5.9974	5.4636	6.0202	7.8953	2.10503
NTM	neurotrimin	4.6543	8.5544	6.3443	9.2915	10.3136	4.7236	7.5223	5.6434	5.0436	9.5187	9.1702	9.4461	2.10247
KCND3	potassium voltage-gated channel, Shal-related subfamily, member 3	4.0046	4.41	4.2599	4.1416	4.3803	4.198	4.171	4.4464	4.3381	4.3801	4.3622	6.3835	2.10239
PERP	PERP, TP53 apoptosis effector	10.1614	9.4769	9.0614	10.4822	9.7574	10.7518	9.9222	10.53	7.1213	9.4112	9.8679	11.7875	2.10171
GAS6-AS1	GAS6 antisense RNA 1	4.2213	3.9972	4.1119	3.9179	4.037	4.1354	3.8011	4.4951	4.2681	4.3728	3.9416	6.2176	2.09947
LARGE	like-glycosyltransferase	4.8668	5.0662	6.45	5.2194	5.1805	5.8315	5.2494	5.6601	5.7546	6.2302	6.5388	7.7401	2.09942
CD74	CD74 molecule, major histocompatibility complex, class II invariant chain	7.3549	10.3641	5.9968	5.1567	5.3239	5.0108	5.1887	6.2623	7.0285	4.6637	5.0266	8.2239	2.09872
SLC35G2	solute carrier family 35, member G2	8.9844	6.8251	8.4177	7.0328	7.6998	8.7758	9.0644	8.9121	8.6528	8.2621	8.0166	10.3372	2.09687
TMEM169	transmembrane protein 169	4.8608	5.696	7.2354	4.679	4.7943	5.0379	4.7771	4.6883	4.8105	4.8961	5.1243	7.241	2.09557
LINC00992	long intergenic non-protein coding RNA 992	3.7427	4.2096	5.5453	3.7246	3.7316	5.3243	3.9858	4.1159	3.6237	3.791	3.8471	6.2435	2.09426
BCL9	B-cell CLL/lymphoma 9	6.1966	5.6674	5.9239	5.3251	6.3185	4.7476	5.2729	5.5792	5.6467	7.0366	5.3354	7.8255	2.09369
CYB5R1	cytochrome b5 reductase 1	8.504	8.3589	9.3378	7.9129	7.9031	7.55	7.5414	6.4065	7.8545	8.2677	8.17	10.0742	2.09176
C12orf56	chromosome 12 open reading frame 56	5.3535	6.0806	3.9912	4.1287	4.6831	7.7374	4.5446	4.8309	4.4036	3.7381	3.7606	6.9325	2.09138
ARG2	arginase 2	6.5452	8.306	5.7792	6.9223	8.9087	7.0979	6.5959	7.3882	7.4685	8.8409	7.8446	9.5164	2.08936
TMEM180	transmembrane protein 180	5.5904	5.3061	5.4576	5.1564	5.2135	6.8995	5.7454	5.3132	5.7406	4.7452	4.8073	7.5386	2.08631
MZF1	myeloid zinc finger 1	7.2298	8.1695	6.5279	6.9298	6.838	6.7494	7.2413	7.2052	6.9998	6.4873	6.6691	9.0898	2.08552
JUP	junction plakoglobin	7.0085	8.4503	9.5402	7.4569	6.9749	7.0237	6.6315	5.3539	5.0821	4.7743	4.2593	8.6793	2.08334
BSPRY	B-box and SPRY domain containing	4.7005	4.0904	4.2443	4.2797	4.2086	4.55	4.4139	4.6168	4.9493	4.4854	4.3828	6.5305	2.08307
EME2	essential meiotic structure-specific endonuclease subunit 2	6.2039	6.152	6.5494	5.5425	5.5252	5.8838	5.704	5.7056	5.7544	5.5477	6.2179	7.972	2.08233
LMO3	LIM domain only 3 (rhombotin-like 2)	4.4939	4.4748	7.7806	4.8329	4.3466	7.0368	4.2051	3.9765	6.4946	4.2468	4.6271	7.2193	2.08151
FOXA2	forkhead box A2	7.8591	4.456	4.2476	4.0114	6.7127	4.1207	4.2206	4.3412	4.1893	7.5241	6.0382	7.3287	2.08135
MGC39584	uncharacterized LOC441058	4.3025	5.083	4.5086	4.6739	4.6299	4.4661	4.7232	5.0503	4.84	4.8834	4.7807	6.7984	2.07644
SEMA4C	sema domain, immunoglobulin domain (Ig), transmembrane domain (TM) and short cytoplasmic domain, (semaphorin) 4C	9.5235	9.181	8.7273	7.6453	8.374	7.7685	8.3567	8.2339	7.4496	8.1921	8.2837	10.4122	2.0726
PAM	peptidylglycine alpha-amidating monooxygenase	10.7858	11.2108	12.3718	10.7242	11.0248	11.2439	10.4258	10.9393	11.8683	10.7766	10.1061	13.1132	2.0698
CIDEA	cell death-inducing DFFA-like effector a	3.6579	3.8464	3.9653	4.2322	4.577	4.0857	3.9809	3.7581	4.2349	4.1335	3.9323	6.1057	2.06895
TSPAN15	tetraspanin 15	6.8256	4.7548	6.8847	4.586	5.4616	5.1444	4.8657	5.1425	5.7253	4.1682	4.3007	7.3285	2.06855
F7	coagulation factor VII (serum prothrombin conversion accelerator)	4.3393	4.5193	4.4189	4.4457	4.3939	4.4258	4.4626	6.2987	4.5557	4.6606	4.5113	6.7041	2.06485
KIAA0895L	KIAA0895-like	5.8411	6.4114	6.1699	5.9721	6.073	5.7439	5.3523	5.8633	5.5089	6.355	6.3184	8.0292	2.06472
LEPR	leptin receptor	7.9043	8.5891	7.684	6.5378	7.8001	6.7694	6.7337	6.1895	7.7813	9.1315	6.0222	9.4399	2.06327
HOXC4	homeobox C4	4.5494	4.6276	7.9037	4.6024	4.7043	6.7588	6.3293	6.0647	6.9469	7.382	7.1965	8.158	2.06113
TRAM1L1	translocation associated membrane protein 1-like 1	6.034	6.8959	6.8016	4.2718	6.0606	6.0554	5.6216	6.8985	4.9012	6.5898	6.8826	8.1518	2.05971
GPR137B	G protein-coupled receptor 137B	6.7314	7.0763	7.221	6.8231	7.7581	6.6616	7.1065	6.2053	3.5946	7.7606	6.6526	8.7494	2.0593
GOLM1	golgi membrane protein 1	9.884	8.7994	9.3698	9.5767	9.1649	9.7796	9.5544	9.6827	9.2894	8.4178	8.2605	11.3108	2.05815
SLC6A17	solute carrier family 6 (neutral amino acid transporter), member 17	5.2288	5.4171	5.2364	5.5812	5.7437	5.4204	5.6299	5.5163	5.9343	6.1997	5.5687	7.6434	2.05463
C1orf85	chromosome 1 open reading frame 85	8.2357	8.0092	7.9738	6.7991	7.4015	7.3325	7.7275	8.1934	8.855	6.5176	7.9269	9.7789	2.05415
PCDHB11	protocadherin beta 11	4.5232	5.9167	5.2624	4.7423	5.5968	5.5132	4.7937	4.1331	4.9661	5.2135	5.0384	7.116	2.05242
FAM198B	family with sequence similarity 198, member B	4.2096	6.9445	10.2483	3.815	4.1532	8.9651	3.7641	7.4388	9.1944	3.7627	5.9524	8.2748	2.05225
TNRC6C	trinucleotide repeat containing 6C	5.0987	5.3693	6.6111	5.5273	5.7661	6.41	5.0769	4.935	5.6304	5.8491	5.7333	7.6877	2.05068
LRPAP1	low density lipoprotein receptor-related protein associated protein 1	9.6288	9.9061	10.1402	8.942	9.5218	8.4974	9.1412	9.3853	9.7287	8.994	9.2351	11.4248	2.0502
ST8SIA4	ST8 alpha-N-acetyl-neuraminide alpha-2,8-sialyltransferase 4	7.1623	5.1642	8.643	3.9173	5.0736	6.7262	4.0343	5.4232	6.6783	4.9609	3.7108	7.6397	2.04933
PCDHAC1	protocadherin alpha subfamily C, 1	4.1713	4.2016	4.4723	4.1335	4.3242	4.3722	4.319	4.4203	4.3864	4.3733	4.6101	6.3913	2.04728
NAPB	N-ethylmaleimide-sensitive factor attachment protein, beta	7.5114	7.488	7.1627	7.2033	7.1769	7.0687	7.9491	7.3498	6.7489	7.3243	6.6943	9.2906	2.0472
RPS6KA3	ribosomal protein S6 kinase, 90kDa, polypeptide 3	9.9897	9.4495	9.0458	9.2385	9.3106	11.4467	8.935	9.7374	10.028	8.1352	7.8672	11.4273	2.04697
MEST	mesoderm specific transcript	10.5122	6.0679	9.3102	7.4207	6.9141	9.4748	9.295	8.5814	9.4049	6.901	6.8672	10.2948	2.04485
CSMD3	CUB and Sushi multiple domains 3	4.3552	3.9334	3.3747	3.528	3.4902	3.5501	3.537	4.1642	3.513	3.5825	3.3649	5.7167	2.04459
TINCR	tissue differentiation-inducing non-protein coding RNA	4.3179	5.626	4.6249	4.4442	4.5836	4.4852	4.4607	4.4405	4.4539	5.2379	4.7558	6.72	2.04449
TMTC4	transmembrane and tetratricopeptide repeat containing 4	7.307	6.5889	7.676	6.231	8.9242	7.5487	7.8567	7.2915	8.5206	7.485	6.797	9.5195	2.04435
FAM174A	family with sequence similarity 174, member A	9.0938	8.87	9.5406	8.3903	8.6288	8.4785	8.3314	9.5351	9.3772	8.2969	7.8847	10.8102	2.04408
KIAA0485	uncharacterized LOC57235	7.5225	5.6914	7.4162	7.0636	5.6853	4.6672	6.698	5.9013	5.6994	5.1249	4.2507	8.0151	2.04051
MARCH6	membrane-associated ring finger (C3HC4) 6, E3 ubiquitin protein ligase	11.1663	10.6425	10.2878	9.9761	9.7537	9.6886	10.4733	10.3433	9.5795	9.8206	9.1617	12.1202	2.03898
ADAM22	ADAM metallopeptidase domain 22	6.7187	5.393	5.1602	4.8594	5.436	5.0376	5.5849	4.713	4.5628	5.2396	5.0835	7.2921	2.03858
ABCB6	ATP-binding cassette, sub-family B (MDR/TAP), member 6	6.0701	5.1975	7.5243	5.8175	5.8543	6.3457	6.4483	6.5588	7.3368	7.0431	7.3526	8.5419	2.03745
MPP7	membrane protein, palmitoylated 7 (MAGUK p55 subfamily member 7)	4.7593	5.3642	6.2399	8.0655	4.6607	5.0681	5.1323	5.0316	7.0449	4.4525	4.5114	7.5207	2.03612
L1CAM	L1 cell adhesion molecule	10.8786	5.9889	9.8142	9.5849	5.5022	5.2989	4.5183	4.9322	7.1231	5.1535	4.7858	8.721	2.03185
ARRB1	arrestin, beta 1	7.3784	7.8125	7.3392	5.8866	7.5493	7.6823	5.8569	6.3324	6.4264	7.3154	6.7675	8.9695	2.02887
TMEM38A	transmembrane protein 38A	4.6075	6.2082	4.9526	4.813	5.5703	4.8178	6.1115	5.1762	5.9826	5.8921	4.9259	7.3948	2.02592
EML1	echinoderm microtubule associated protein like 1	4.063	6.3308	5.2629	8.0612	7.7841	7.6575	5.1546	7.8319	6.1595	7.8914	8.1532	8.7847	2.0256
THBS3	thrombospondin 3	8.3042	7.1357	9.0604	5.3886	5.9002	7.7373	6.5615	6.0564	8.0201	7.0713	7.1647	9.1529	2.02559
ZDHHC23	zinc finger, DHHC-type containing 23	7.9983	5.1856	6.2874	6.2325	4.9725	4.7819	8.046	6.7434	4.7205	5.8261	5.4413	8.0449	2.02349
APH1B	APH1B gamma secretase subunit	6.0315	7.1201	5.5363	6.3461	6.8726	6.2221	6.1592	6.3028	8.0209	6.5258	7.8842	8.6598	2.02147
GC	group-specific component (vitamin D binding protein)	3.0525	3.5888	3.5721	3.2484	3.2738	3.294	3.2578	3.2524	3.5146	3.2784	3.4956	5.3686	2.02056
ASPHD1	aspartate beta-hydroxylase domain containing 1	7.0564	7.8159	9.0839	5.6683	7.0853	6.8717	6.8543	5.1721	7.0518	6.4848	7.0444	8.9468	2.02054
ZNF618	zinc finger protein 618	4.0162	5.7673	6.7562	6.0989	7.5691	7.045	6.786	4.6354	4.7966	7.793	7.7363	8.2922	2.01947
AK9	adenylate kinase 9	5.885	6.0514	5.5746	6.6107	5.4296	4.9234	5.1572	5.2488	4.961	5.593	4.8063	7.495	2.01855
NLRP4	NLR family, pyrin domain containing 4	3.6514	3.6706	3.7764	3.7667	3.6718	4.0089	3.4769	3.9037	3.9472	3.5436	3.4219	5.7288	2.01615
TIAM1	T-cell lymphoma invasion and metastasis 1	6.4112	5.645	7.2834	8.5977	7.5564	8.0742	5.0819	8.0067	4.6139	7.1801	6.6228	8.841	2.01615
PRR5	proline rich 5 (renal)	5.6059	4.4719	7.1777	4.9483	5.1877	4.9283	5.4152	5.2908	4.7957	6.3118	6.9484	7.5661	2.01322
ACTR3C	ARP3 actin-related protein 3 homolog C (yeast)	6.7262	4.1683	6.1393	4.526	4.5556	6.2335	5.2798	6.525	6.9934	4.5396	4.5012	7.4837	2.01207
MED15P9	mediator complex subunit 15 pseudogene 9	3.849	4.7196	4.0351	3.8214	3.794	3.9853	3.7639	5.1979	4.589	3.8207	4.1663	6.1699	2.01152
LRP5	low density lipoprotein receptor-related protein 5	8.2848	4.253	4.8095	6.3316	4.07	6.1782	7.3438	5.2057	4.1991	7.0521	5.5986	7.7653	2.00835
SYBU	syntabulin (syntaxin-interacting)	7.0212	4.2911	8.3213	4.6444	4.3863	7.1577	6.0414	7.5643	8.2923	5.3138	7.3308	8.4046	2.00782
RTN3	reticulon 3	10.2169	9.9882	9.3371	10.3933	10.3071	10.3716	10.4533	9.5748	9.1868	10.7585	9.5612	12.0209	2.00737
CES3	carboxylesterase 3	6.883	7.1652	6.7874	6.8589	5.8972	6.2899	6.4939	6.3693	6.3641	6.3433	6.7168	8.5671	2.00628
HMGCR	3-hydroxy-3-methylglutaryl-CoA reductase	8.6995	9.0469	9.3563	8.7387	8.6569	9.1645	8.8873	8.4859	8.4778	9.666	7.6726	10.8093	2.00454
CLCN4	chloride channel, voltage-sensitive 4	5.6962	6.7288	7.7364	6.7169	6.3956	5.5577	5.6894	7.2185	6.6104	5.0315	5.7492	8.2835	1.9989
FOXO6	forkhead box O6	5.012	8.1642	7.1155	6.7463	5.6296	5.7213	6.164	7.1543	7.4017	6.0298	5.4335	8.4101	1.99445
PLXNC1	plexin C1	6.588	7.1277	6.5294	5.6981	5.1886	5.7923	6.356	5.8828	5.4835	5.6512	5.9151	8.0109	1.99156
LGALS8	lectin, galactoside-binding, soluble, 8	7.4305	8.3253	8.8295	8.1849	8.4597	8.8342	7.9288	8.3159	8.6716	8.7728	8.7945	10.4042	1.99077
RGS6	regulator of G-protein signaling 6	4.441	4.8807	4.7588	4.9413	4.7654	4.8162	4.5918	4.7517	4.7219	4.5756	4.892	6.7285	1.98883
HES6	hairy and enhancer of split 6 (Drosophila)	5.3431	5.4937	6.2351	5.1075	5.7795	6.5732	8.2662	5.1172	6.1489	6.3308	5.4691	7.9763	1.98864
BRI3BP	BRI3 binding protein	8.3086	6.8052	8.6144	9.1776	7.102	8.8733	8.9549	10.0391	7.8562	7.8814	7.5334	10.2744	1.98839
PRAME	preferentially expressed antigen in melanoma	3.8758	4.1539	4.3492	4.0784	4.2189	4.1285	4.1641	4.0911	4.2066	4.1311	3.9856	6.1139	1.98815
ARNT2	aryl-hydrocarbon receptor nuclear translocator 2	4.0467	5.471	8.3402	4.7274	6.5967	4.55	5.1853	4.417	5.6467	7.8422	7.3429	7.821	1.98772
MDM4	Mdm4 p53 binding protein homolog (mouse)	9.4345	9.106	8.5565	8.335	7.8028	8.7394	9.3105	8.6178	8.2071	8.9276	7.579	10.5855	1.98403
EMB	embigin	8.9642	5.4973	6.858	7.4171	7.6893	8.1313	9.4436	4.7318	9.4377	8.2496	8.6472	9.7171	1.98373
DNAJC22	DnaJ (Hsp40) homolog, subfamily C, member 22	7.4191	6.1727	9.3182	5.4626	5.9751	7.7237	5.934	7.394	7.8472	5.4049	7.313	8.8875	1.98164
MICALCL	MICAL C-terminal like	3.4619	4.2333	4.0864	3.9742	4.7166	3.7225	4.2278	4.2276	4.2656	4.2726	3.9733	6.0853	1.97968
TMEM260	transmembrane protein 260	8.2263	7.9085	7.8205	7.6299	7.8467	7.9723	8.2756	7.5875	8.046	7.5965	7.681	9.8509	1.97901
CDH18	cadherin 18, type 2	6.8698	8.3613	5.2782	4.4075	4.7948	4.8766	4.1636	7.9676	8.2962	6.9767	4.4677	8.0205	1.97868
LOC728392	uncharacterized LOC728392	9.0355	8.0233	7.7673	5.7736	6.8564	5.8815	5.0767	6.5486	7.0367	8.0948	9.3366	9.1994	1.9784
GNAO1	guanine nucleotide binding protein (G protein), alpha activating activity polypeptide O	6.0575	6.45	6.1868	6.2229	6.0573	6.2307	5.9865	6.3614	6.9111	7.0212	7.0691	8.3915	1.97745
HOXB3	homeobox B3	7.9827	8.5155	7.5567	4.9085	6.0334	8.1854	6.5952	5.9332	7.3825	8.7385	8.0563	9.2363	1.97376
TRIM68	tripartite motif containing 68	6.9541	7.6731	6.6622	8.0065	7.5996	7.3826	7.6741	7.1949	7.4097	7.5637	7.4807	9.392	1.97371
MAOA	monoamine oxidase A	8.0494	6.2994	9.2814	5.4113	6.4294	4.776	4.2335	5.1382	7.5083	6.1216	4.9163	8.1702	1.9734
ATP6V0B	ATPase, H+ transporting, lysosomal 21kDa, V0 subunit b	10.5139	10.2322	10.9822	9.7425	9.6141	10.0136	9.0349	10.3562	10.6197	9.705	10.2388	12.0691	1.97336
TSPAN12	tetraspanin 12	4.668	4.7114	9.4261	4.8985	6.1702	7.5504	5.8546	8.3481	7.6817	5.287	5.8815	8.3792	1.97215
NECAP1	NECAP endocytosis associated 1	8.5004	7.9553	8.2009	8.2772	7.9459	8.5382	8.1236	7.9241	7.7294	8.4308	8.4589	10.1596	1.97008
SDC1	syndecan 1	6.707	7.9874	7.3388	7.9999	8.4511	8.254	7.6762	7.2105	8.1685	8.4711	9.1625	9.9177	1.96979
RAB11FIP3	RAB11 family interacting protein 3 (class II)	7.2874	7.4522	7.8101	7.6196	7.0457	6.7319	8.343	6.9073	6.6295	7.6067	7.0999	9.2906	1.96939
SHROOM2	shroom family member 2	5.1831	5.7059	7.411	5.1322	8.3622	5.8164	4.5925	4.5859	4.9131	6.1195	7.438	7.9016	1.96889
IRF6	interferon regulatory factor 6	6.9696	7.065	5.6441	5.9083	5.8613	5.412	5.5579	5.7538	6.1539	5.8303	5.8144	7.9659	1.96857
DMXL2	Dmx-like 2	8.4067	8.8152	8.7398	7.9553	7.8524	8.8146	8.8359	8.3094	7.9898	8.5591	7.9124	10.3493	1.96834
IL13RA2	interleukin 13 receptor, alpha 2	4.1162	12.5255	4.3773	7.9922	7.9395	3.7548	4.1031	8.8157	8.7542	7.0063	4.4596	8.6808	1.96767
KRT19	keratin 19	10.6748	4.8925	3.918	11.714	5.9937	4.4315	10.1677	4.5408	7.0014	4.0408	4.1431	8.4677	1.96604
SRD5A3	steroid 5 alpha-reductase 3	8.9668	7.2176	9.192	7.3455	8.1845	8.6118	7.9754	7.1032	8.6234	10.5129	9.9229	10.4793	1.96512
ANO4	anoctamin 4	4.3293	4.0993	3.8914	4.4459	4.3536	4.2575	4.1398	4.8671	4.4835	4.3753	4.6691	6.3197	1.96408
TMEM125	transmembrane protein 125	5.0789	5.0216	5.1808	5.2714	5.3678	4.9032	5.0911	5.6641	5.2901	5.2899	5.3514	7.1908	1.96259
LOC339260	uncharacterized LOC339260	4.2375	8.8538	4.0511	4.1868	4.3036	4.0746	4.5461	4.3162	4.2704	4.3058	4.2256	6.6323	1.96216
SH2D2A	SH2 domain containing 2A	5.9655	5.6244	4.7988	5.6656	4.8641	4.2568	6.6696	4.2735	6.044	4.6064	4.9084	7.2038	1.96043
ADCY9	adenylate cyclase 9	7.8874	8.2969	9.1848	7.4547	8.5262	8.4068	7.8979	8.2494	9.0353	8.3032	7.983	10.2528	1.95956
USP27X	ubiquitin specific peptidase 27, X-linked	5.9957	6.353	6.8517	6.1604	6.6132	6.1453	6.752	6.6329	6.8251	6.0481	5.6176	8.3226	1.95942
RASSF4	Ras association (RalGDS/AF-6) domain family member 4	8.0349	7.894	6.9531	4.9227	7.4506	5.9116	4.884	5.4461	6.0535	5.8894	5.9304	8.2656	1.95921
ANKRD46	ankyrin repeat domain 46	7.372	6.863	7.7761	7.2108	7.092	7.166	7.4916	7.7237	7.4208	7.9913	7.3545	9.363	1.95738
C1orf95	chromosome 1 open reading frame 95	4.7209	4.9446	4.8287	4.8103	4.8969	4.7069	4.6865	5.0072	4.836	4.7261	5.0643	6.7954	1.95645
TMCC3	transmembrane and coiled-coil domain family 3	7.939	7.6023	4.5113	7.9244	8.3632	6.3829	6.8606	7.9636	5.4888	4.546	4.3332	8.4881	1.95035
GPR114	G protein-coupled receptor 114	4.6469	4.514	4.5354	4.7685	4.8021	4.8627	4.5999	4.551	4.8174	4.9481	5.0707	6.684	1.94612
GALNT16	UDP-N-acetyl-alpha-D-galactosamine:polypeptide N-acetylgalactosaminyltransferase 16	4.3923	4.7297	4.931	4.7351	5.5804	4.7795	4.894	5.3474	7.5049	5.5537	5.7115	7.2325	1.94527
MYEF2	myelin expression factor 2	8.1573	8.1495	8.608	9.014	8.9876	9.3389	9.6313	7.7763	8.1632	7.2578	6.8969	10.3056	1.94371
ABCG1	ATP-binding cassette, sub-family G (WHITE), member 1	8.5888	8.0333	5.8149	5.4208	4.3922	4.23	7.6604	4.3809	4.3337	4.4124	4.5987	7.5669	1.94271
CBFA2T2	core-binding factor, runt domain, alpha subunit 2; translocated to, 2	7.7549	9.2098	7.8573	7.4418	7.7221	7.2364	8.8643	7.959	7.3646	8.6148	7.0995	9.8628	1.94239
LIPH	lipase, member H	6.034	4.275	5.7411	4.7398	3.85	4.1928	3.9449	4.5106	4.5537	4.0289	4.1874	6.4919	1.94115
CMYA5	cardiomyopathy associated 5	4.8933	4.8839	5.1004	4.7808	5.0209	5.2655	5.3097	4.7061	5.383	5.0784	5.2123	6.9979	1.94024
RGS11	regulator of G-protein signaling 11	4.1772	3.9705	4.3762	4.2018	3.9498	4.3189	3.967	4.0078	4.018	3.9217	4.2427	6.0445	1.93981
SDC2	syndecan 2	4.5845	7.0053	11.6977	9.4865	9.1111	9.4903	4.5303	7.1671	7.6007	8.3314	8.8456	9.9253	1.93889
RPS6KA6	ribosomal protein S6 kinase, 90kDa, polypeptide 6	5.2642	4.6414	6.1665	6.3144	4.8829	5.8365	5.3581	5.0222	4.9639	4.7828	4.7175	7.207	1.93878
GHRL	ghrelin/obestatin prepropeptide	4.9838	4.6855	4.9781	4.8849	4.8373	4.8692	4.9386	5.2265	4.8861	4.7305	5.0898	6.8577	1.93858
RAPGEF5	Rap guanine nucleotide exchange factor (GEF) 5	7.6264	5.1262	7.2482	6.0674	6.4912	4.5231	6.1361	5.0904	4.7359	6.8086	5.6914	7.8967	1.93807
RASEF	RAS and EF-hand domain containing	10.6697	10.9986	9.6238	9.7175	8.6924	8.867	9.7981	9.331	9.2982	9.0663	9.1088	11.4983	1.93726
NBEA	neurobeachin	8.3665	7.6458	7.8134	5.6709	6.9145	10.0136	6.4926	6.7926	7.5617	7.0642	6.9582	9.327	1.93664
GNPTG	N-acetylglucosamine-1-phosphate transferase, gamma subunit	7.9077	8.4425	8.5535	7.3224	7.6405	6.955	7.4648	6.7422	7.4516	7.1358	8.012	9.5386	1.93605
CNKSR3	CNKSR family member 3	8.3535	6.8976	6.8686	7.7372	7.035	7.9345	4.1257	7.6918	7.7458	7.3966	7.5357	9.147	1.93591
RPRM	reprimo, TP53 dependent G2 arrest mediator candidate	5.559	4.5189	4.6312	5.1284	4.7836	6.6338	5.3349	5.3937	5.1885	4.807	5.1472	7.1285	1.93521
PLCB1	phospholipase C, beta 1 (phosphoinositide-specific)	9.3026	8.7932	7.9406	9.0971	8.3702	4.9415	4.7478	5.7734	9.0095	8.3699	8.6595	9.6598	1.93205
CEL	carboxyl ester lipase	3.8759	4.3644	4.0963	4.3624	3.7893	4.416	4.6071	4.4596	4.4587	4.0102	5.0512	6.2487	1.93133
PCDHB12	protocadherin beta 12	4.5843	5.7951	5.2551	5.0464	5.8664	5.3986	5.1414	5.3822	5.5981	5.7663	5.5521	7.3289	1.93017
PRRT2	proline-rich transmembrane protein 2	5.0833	6.8848	6.2488	4.183	4.8258	5.1427	4.762	4.492	4.4139	6.1294	5.6898	7.1882	1.92861
PLCE1	phospholipase C, epsilon 1	5.6055	4.8477	7.4209	6.2024	6.5244	6.7562	4.4414	7.1246	8.0632	6.0786	6.143	8.2179	1.92627
ZDHHC11	zinc finger, DHHC-type containing 11	6.4189	6.8722	6.6768	6.5726	6.3948	6.8456	6.64	7.73	6.8226	6.6648	6.8211	8.6943	1.92526
TMC5	transmembrane channel-like 5	5.697	4.3521	4.3321	4.0142	4.1383	4.409	4.2059	4.4089	4.1608	4.1962	4.3793	6.3128	1.92245
RND2	Rho family GTPase 2	4.0346	5.0145	5.8819	4.1504	4.7155	4.4439	4.8268	4.1845	4.4498	4.2887	4.2258	6.4871	1.92197
RCOR3	REST corepressor 3	7.7553	8.4663	8.7546	7.2328	7.5128	7.4887	8.2648	7.3753	7.7372	7.7442	7.6843	9.7408	1.92114
SLC39A4	solute carrier family 39 (zinc transporter), member 4	7.6297	5.3107	8.4382	7.6142	7.8673	9.0784	8.7994	7.4037	8.7248	4.1119	4.3612	9.1331	1.92042
RNF17	ring finger protein 17	3.9903	4.1462	4.2783	3.8588	4.0078	4.1337	4.1805	4.3921	4.3646	3.9965	3.994	6.0419	1.91983
LHFPL4	lipoma HMGIC fusion partner-like 4	4.7786	4.9592	4.842	4.4139	4.8104	4.474	4.7364	5.6417	4.8387	4.8104	4.2768	6.698	1.91781
FHDC1	FH2 domain containing 1	6.0357	5.4785	4.8758	5.0064	5.4125	6.1698	5.0321	6.5339	5.4495	5.565	5.5931	7.477	1.9177
MTMR7	myotubularin related protein 7	4.0526	4.3022	3.3937	3.858	3.8372	3.8719	3.7539	4.0059	3.8567	3.5927	3.6206	5.7461	1.9147
TMEM229B	transmembrane protein 229B	4.898	6.4133	4.6219	5.0039	5.3564	4.8279	4.5966	5.541	5.6513	5.28	5.075	7.1204	1.91446
NYNRIN	NYN domain and retroviral integrase containing	5.0904	4.9301	5.4711	5.1747	5.0894	5.2625	5.1152	5.075	5.3341	5.9773	5.2065	7.1608	1.91295
TDRP	testis development related protein	5.3866	4.3694	6.9321	4.7915	4.7573	4.3572	7.2083	5.5836	5.8185	4.1797	4.3461	7.1594	1.91119
JAM3	junctional adhesion molecule 3	9.5304	8.7675	8.2863	6.9899	6.5083	9.2775	5.2075	8.9224	7.3384	8.9713	9.0494	9.9881	1.91093
PAQR6	progestin and adipoQ receptor family member VI	5.8093	5.6798	5.8899	5.5594	5.5495	5.4777	5.4541	6.308	5.8323	5.4577	4.827	7.5323	1.91005
TJP3	tight junction protein 3	5.1376	4.194	4.01	3.8752	4.3952	4.2398	3.9384	4.519	3.9887	3.7264	4.1737	6.1084	1.90858
HOOK2	hook microtubule-tethering protein 2	7.0601	6.8252	5.8692	5.5324	6.092	6.0234	6.5043	5.4599	7.4102	7.4022	7.5862	8.4302	1.9061
MCOLN1	mucolipin 1	6.1075	6.1501	5.5419	6.1572	6.3025	5.7826	6.0238	5.8913	6.9681	5.8183	7.8065	8.1376	1.9058
ABCC10	ATP-binding cassette, sub-family C (CFTR/MRP), member 10	8.7877	7.0566	7.579	7.8449	8.1098	8.4474	8.3529	6.4897	8.2706	8.5143	7.9079	9.8473	1.90541
PACSIN1	protein kinase C and casein kinase substrate in neurons 1	3.9394	4.1466	4.1981	4.5566	4.181	4.054	3.9408	4.5802	4.5212	4.2098	4.2322	6.136	1.90328
CAND2	cullin-associated and neddylation-dissociated 2 (putative)	6.115	5.9587	5.6976	5.2765	4.7876	7.0057	5.6613	5.2913	7.0693	6.5968	6.1962	7.871	1.90227
NAP1L3	nucleosome assembly protein 1-like 3	5.9432	6.5222	8.1918	5.7498	4.4013	6.6393	6.2251	7.8751	8.6997	8.6087	7.1885	8.8132	1.90005
PIGP	phosphatidylinositol glycan anchor biosynthesis, class P	9.5633	10.2377	9.3066	9.1662	9.4706	8.8957	9.0005	9.8028	9.7415	8.9378	9.7668	11.3445	1.9
TYRP1	tyrosinase-related protein 1	3.6308	3.4744	3.8645	3.7832	3.2452	3.3405	3.4343	3.5708	4.1918	4.5208	4.2301	5.653	1.89969
WDR17	WD repeat domain 17	5.3918	3.5426	4.2469	3.487	4.2805	4.5493	4.8091	6.7394	4.2346	4.2965	3.6312	6.3711	1.89756
CYB5R2	cytochrome b5 reductase 2	3.9908	5.1257	5.6223	8.2963	5.3646	4.1164	4.7786	4.1697	5.898	6.0985	7.3093	7.4214	1.89684
PROS1	protein S (alpha)	9.4064	6.5079	8.9836	9.3032	5.0605	8.0893	7.6125	8.2285	9.7707	6.6063	6.4314	9.7142	1.89599
C8orf82	chromosome 8 open reading frame 82	6.941	7.3202	7.1159	6.6904	7.5672	7.5941	7.5703	8.1044	8.628	7.5353	8.6184	9.5036	1.89585
LOC100505920	uncharacterized LOC100505920	3.9336	3.9955	4.2743	4.2216	4.0184	4.0582	4.1359	4.2833	4.1025	4.1227	4.1825	6.0152	1.89443
HOXB-AS1	HOXB cluster antisense RNA 1	5.8759	4.8079	3.9508	3.5226	3.5928	3.4748	4.6073	4.439	4.3509	6.2388	4.8977	6.4176	1.8941
CHST8	carbohydrate (N-acetylgalactosamine 4-0) sulfotransferase 8	4.8612	4.2188	5.0074	4.5446	4.9951	5.1379	4.4129	4.4278	4.7725	4.3036	4.3423	6.5307	1.89215
TUBA3FP	tubulin, alpha 3f, pseudogene	5.466	5.6834	7.9412	4.7645	5.0874	6.2383	4.3383	5.945	5.2878	6.0256	6.1626	7.6136	1.89177
LGMN	legumain	9.1113	8.5155	8.5952	8.2075	8.4949	8.3844	7.3022	8.8368	8.6676	9.1304	8.3271	10.3974	1.89077
B3GNT1	UDP-GlcNAc:betaGal beta-1,3-N-acetylglucosaminyltransferase 1	8.5492	9.9377	8.8032	9.1912	8.765	8.8023	9.4249	7.7282	8.8081	9.2821	8.078	10.7404	1.88859
FZD3	frizzled family receptor 3	7.5101	7.7922	5.5041	5.9337	6.1754	7.2902	6.8987	6.9796	5.3661	6.0082	4.3986	8.2389	1.88827
STOX2	storkhead box 2	4.2207	4.4424	7.2088	4.5277	4.3227	5.7532	4.1654	4.8311	4.6738	5.6909	4.6039	6.8356	1.88645
LOC100507520	uncharacterized LOC100507520	4.3111	4.4714	4.264	4.3177	4.0862	4.2439	4.3407	3.9801	4.0778	4.3391	4.0336	6.1098	1.88565
KIAA0040	KIAA0040	5.3981	5.0318	6.4942	5.0534	4.7767	4.5224	5.2079	4.9544	4.92	4.9212	5.3798	7.0362	1.8853
STARD4	StAR-related lipid transfer (START) domain containing 4	7.567	8.0061	8.0543	7.898	8.9862	7.6007	8.8305	7.7804	7.3618	7.7745	6.0247	9.692	1.88435
FKBP2	FK506 binding protein 2, 13kDa	9.1492	9.7723	8.8962	9.0202	8.8217	8.6585	8.5831	8.4961	9.0876	9.7517	9.6234	10.9622	1.88402
ROGDI	rogdi homolog (Drosophila)	6.2247	7.4013	8.0585	6.6353	7.1863	6.8088	5.9231	5.7463	6.6748	6.2337	6.7946	8.5823	1.88345
CDKN1A	cyclin-dependent kinase inhibitor 1A (p21, Cip1)	8.5431	6.858	7.4	7.4374	7.0089	7.3031	7.2863	7.0976	6.811	7.0942	6.5649	9.1011	1.88251
DNAH5	dynein, axonemal, heavy chain 5	9.1453	6.2473	5.4338	5.596	5.6454	5.449	6.1072	6.1645	5.7585	4.6949	5.0343	7.8163	1.8821
CHPF	chondroitin polymerizing factor	7.1784	7.2806	7.7965	6.4809	6.9618	6.7184	6.0879	6.4904	6.5589	6.8717	7.3769	8.7711	1.87997
MARVELD3	MARVEL domain containing 3	4.3543	4.3418	4.0399	4.3568	4.3557	4.3588	4.5225	4.8481	4.8535	4.6934	4.838	6.3853	1.87959
RAB9B	RAB9B, member RAS oncogene family	4.7747	5.3547	6.1089	5.0374	4.8649	5.5082	6.5891	5.3211	4.8177	5.5035	5.1125	7.2417	1.87873
FBXO43	F-box protein 43	4.5736	4.2196	4.5637	6.2787	5.4262	6.3763	6.6075	5.6245	5.7889	5.6396	6.0858	7.4405	1.87828
FAM46C	family with sequence similarity 46, member C	5.5957	5.0078	4.8886	4.7491	4.9448	5.2375	5.3042	4.473	7.6229	7.151	6.6582	7.4807	1.87772
SAMD12	sterile alpha motif domain containing 12	7.4708	4.4161	7.6569	5.942	5.6433	3.7861	6.302	3.8323	6.3615	4.5116	4.8058	7.3978	1.87704
ST6GALNAC5	ST6 (alpha-N-acetyl-neuraminyl-2,3-beta-galactosyl-1,3)-N-acetylgalactosaminide alpha-2,6-sialyltransferase 5	4.3193	8.041	4.8538	4.3337	5.9576	7.2216	4.1226	4.2196	8.1848	4.3021	4.9454	7.377	1.87686
LOC100509195	uncharacterized LOC100509195	3.7565	4.2506	4.2427	3.7664	4.4975	4.6281	3.9431	3.8325	4.0503	4.2851	5.3689	6.1149	1.87656
ACOXL	acyl-CoA oxidase-like	4.0699	4.1399	4.2603	4.0131	3.7489	4.1448	3.9257	4.0563	4.2498	4.1198	4.8714	6.0201	1.87465
DSCAM	Down syndrome cell adhesion molecule	4.5808	4.8414	4.7784	5.8229	5.1746	4.947	4.867	4.9242	5.1511	4.9456	5.1652	6.8918	1.87378
LDHAL6A	lactate dehydrogenase A-like 6A	4.0774	4.0819	4.2415	4.2481	4.1993	4.0255	4.0012	3.9474	4.2119	4.0605	4.1312	5.9846	1.87315
DPYSL3	dihydropyrimidinase-like 3	9.9913	10.4695	8.3482	7.1578	10.4834	7.2038	6.4694	10.1463	8.0503	10.6562	9.9297	10.8641	1.87265
GALNT14	UDP-N-acetyl-alpha-D-galactosamine:polypeptide N-acetylgalactosaminyltransferase 14 (GalNAc-T14)	4.4379	6.9231	4.9973	4.6386	7.4864	4.5158	8.3017	4.5289	4.7837	8.2472	8.0415	7.9545	1.87249
PRRG2	proline rich Gla (G-carboxyglutamic acid) 2	3.9345	4.4735	4.6424	4.4022	4.5046	4.3309	4.2208	4.01	5.2372	4.2024	4.5019	6.2776	1.87211
PCDHB4	protocadherin beta 4	4.2749	4.9277	5.5532	4.5613	4.614	4.7058	5.1236	4.4021	4.8603	5.0016	4.8097	6.6728	1.86969
B4GALT3	UDP-Gal:betaGlcNAc beta 1,4- galactosyltransferase, polypeptide 3	8.8547	7.6257	8.1347	7.394	7.9426	8.2362	8.1634	8.2613	7.7812	8.0016	7.7002	9.8782	1.86951
F12	coagulation factor XII (Hageman factor)	6.8779	6.4994	7.7177	6.3706	5.8734	6.3686	7.9485	5.2462	7.213	7.2326	6.9134	8.6204	1.86937
SLC5A3	solute carrier family 5 (sodium/myo-inositol cotransporter), member 3	10.1951	9.4168	12.0626	9.3426	9.7668	8.9101	9.9176	9.8089	8.7435	9.2094	8.8864	11.5281	1.86812
CNTNAP5	contactin associated protein-like 5	4.2406	4.4673	4.3306	4.4365	4.3249	4.6348	4.703	4.2756	4.6833	4.2282	4.2259	6.2814	1.8677
PRLHR	prolactin releasing hormone receptor	3.4365	3.772	3.4093	3.4821	3.6427	3.5048	3.5417	3.526	3.8856	3.5493	3.7932	5.4621	1.86726
COL22A1	collagen, type XXII, alpha 1	4.45	4.529	4.4736	4.4369	6.7588	4.5121	4.5237	4.5654	4.66	4.8162	4.5771	6.6218	1.867
DUSP16	dual specificity phosphatase 16	8.0416	7.5579	7.9639	5.77	6.4257	7.3264	7.0155	6.4627	7.0548	6.1085	5.915	8.7432	1.86665
NPTXR	neuronal pentraxin receptor	4.6252	7.6018	6.7805	4.9437	5.3361	5.4672	4.7573	4.7901	6.1059	6.5091	6.5685	7.6372	1.8658
THNSL2	threonine synthase-like 2 (S. cerevisiae)	4.4529	6.3301	5.6284	4.9481	4.814	5.6262	6.5328	4.9705	5.9349	5.4678	5.7497	7.3605	1.86455
SPTB	spectrin, beta, erythrocytic	4.8233	5.0192	4.5869	4.9011	5.2456	5.2297	4.5762	4.8265	4.9178	4.7794	5.2095	6.7826	1.86304
TMEM179B	transmembrane protein 179B	8.3632	9.57	8.1845	8.3551	8.2894	8.2589	8.1211	8.0865	8.591	8.0947	8.8649	10.2973	1.86282
LRRN2	leucine rich repeat neuronal 2	4.9012	4.8605	5.0544	4.7547	4.9453	4.6507	4.5813	5.0644	5.0104	5.0072	5.1349	6.7683	1.86239
PDGFD	platelet derived growth factor D	4.2726	4.6255	7.022	4.6529	5.0374	6.4747	4.8949	6.2482	4.3656	6.6087	6.7634	7.4046	1.86225
HPN	hepsin	4.3983	4.525	4.54	4.6561	4.7363	4.6052	4.8416	4.6285	4.4331	4.8333	4.4509	6.4665	1.86211
CALHM1	calcium homeostasis modulator 1	4.2806	4.5584	4.2651	4.514	4.3455	4.2803	4.5624	4.3727	4.4626	4.6066	4.2248	6.2684	1.86176
BACH2	BTB and CNC homology 1, basic leucine zipper transcription factor 2	5.1778	5.8527	4.1442	4.4559	6.4023	4.2538	4.0601	4.8869	4.525	4.7835	4.6238	6.6934	1.86013
EML6	echinoderm microtubule associated protein like 6	6.9869	7.0091	5.1557	4.9916	4.5036	6.983	5.4572	4.7654	5.1462	6.5172	5.0666	7.5487	1.85938
PCDHB18	protocadherin beta 18 pseudogene	5.4006	6.5286	5.7697	5.5712	6.4276	6.3694	5.9245	6.0804	5.9636	6.2312	6.228	7.9043	1.85932
MAGEB2	melanoma antigen family B, 2	8.6745	10.4623	3.8043	6.2592	5.6028	3.7506	4.0244	4.836	8.724	3.7974	3.7441	7.646	1.85695
SPON1	spondin 1, extracellular matrix protein	5.2547	4.9332	4.9436	5.1969	6.7797	5.2223	9.3827	5.2369	5.14	4.9412	5.1357	7.5039	1.85236
TXLNB	taxilin beta	3.189	3.1376	3.0588	3.1806	3.4837	3.3718	3.0129	3.271	3.0219	3.0907	3.0659	5.0232	1.85194
PARD6A	par-6 family cell polarity regulator alpha	5.1877	5.4522	5.5056	6.1683	5.4421	5.9379	5.7839	4.6854	5.2769	4.7716	5.5026	7.2765	1.84794
DENND1B	DENN/MADD domain containing 1B	6.9294	6.9013	7.7014	6.8999	7.323	7.0316	7.4979	7.4932	7.5511	6.8939	7.0616	9.0541	1.84644
MPP2	membrane protein, palmitoylated 2 (MAGUK p55 subfamily member 2)	4.8297	6.0848	6.4661	6.1009	6.3339	6.4474	6.0296	6.0643	6.3539	6.4314	5.9853	7.9469	1.84442
AACSP1	acetoacetyl-CoA synthetase pseudogene 1	3.4891	4.2242	3.4157	3.9588	3.5555	3.5662	3.5569	3.8916	3.5422	3.6238	3.7141	5.5291	1.84382
GPM6A	glycoprotein M6A	5.0544	4.5218	4.2762	4.0074	4.0881	6.8527	4.4516	4.5571	4.1769	5.1686	4.3685	6.5261	1.84216
N4BP2L1	NEDD4 binding protein 2-like 1	5.613	7.2492	5.3522	4.8252	5.0343	5.5136	6.9942	5.7479	5.3241	4.6496	4.9332	7.4087	1.84175
LOC730101	uncharacterized LOC730101	5.1069	4.6611	5.5233	6.3608	8.9637	6.9852	7.5615	7.3417	6.8581	6.6286	6.9539	8.4709	1.83955
SKIDA1	SKI/DACH domain containing 1	3.778	4.0795	5.4951	4.2283	4.0388	4.6101	4.0593	4.3846	6.6469	4.1455	4.1709	6.3505	1.83805
CREG1	cellular repressor of E1A-stimulated genes 1	8.8239	9.7667	11.0905	8.4279	9.243	8.6405	8.1715	9.5728	9.5246	8.44	8.2132	10.9209	1.83775
ITGA9	integrin, alpha 9	4.1533	3.9233	6.6604	4.0795	4.0185	4.0756	4.1834	4.0396	4.7366	4.2621	4.1359	6.2248	1.83678
C7orf62	chromosome 7 open reading frame 62	4.4587	4.33	4.5485	4.6303	4.3743	4.1818	4.4087	4.8097	4.6576	4.439	4.6659	6.3371	1.83669
SLC37A1	solute carrier family 37 (glucose-6-phosphate transporter), member 1	5.7405	5.6198	4.5677	4.0801	4.5777	4.3604	4.8179	4.2778	4.7977	4.2143	4.539	6.5264	1.83614
RSF1	remodeling and spacing factor 1	9.6085	9.7258	8.959	9.5809	8.2418	9.1578	9.391	8.8039	8.5372	9.0975	9.2152	10.9559	1.83603
KCNK2	potassium channel, subfamily K, member 2	3.9676	3.7947	5.4855	4.5464	5.8744	4.406	3.8542	4.2069	4.7315	4.3881	5.0227	6.4067	1.83597
RMST	rhabdomyosarcoma 2 associated transcript (non-protein coding)	4.1312	4.8843	6.4924	4.0616	4.3873	9.0059	4.0011	3.9566	4.3758	3.7332	4.1507	6.6682	1.83365
TGFB2	transforming growth factor, beta 2	8.7215	6.874	8.1484	7.4356	7.2506	9.7623	5.3709	7.7611	8.2885	6.6065	6.55	9.3581	1.83361
SOX4	SRY (sex determining region Y)-box 4	9.8076	9.674	10.5454	7.5226	10.7781	9.0197	7.2886	8.6804	9.7829	9.5525	9.6411	11.1308	1.83145
KLRC4	killer cell lectin-like receptor subfamily C, member 4	6.0729	3.2295	3.3049	3.2663	3.1349	3.2101	2.9902	3.2365	3.0662	2.9717	3.2206	5.2572	1.82958
TMEM145	transmembrane protein 145	4.2661	4.5778	4.7588	4.3356	4.9016	5.2109	4.0397	4.2813	4.5841	4.6208	4.8164	6.41	1.82881
KCTD1	potassium channel tetramerization domain containing 1	7.8115	7.3875	7.8078	7.0119	7.8245	7.3128	5.7324	6.8593	7.7585	7.1228	7.8671	9.1451	1.82727
OTOGL	otogelin-like	4.2182	3.6806	4.3631	3.9073	3.4667	3.5341	3.8366	3.5612	4.9546	4.6932	3.8221	5.8307	1.82727
CLMN	calmin (calponin-like, transmembrane)	6.4033	6.3468	6.1599	6.4422	7.9318	5.5731	6.5031	6.4753	5.6583	6.6235	6.1882	8.2182	1.82679
FAM179A	family with sequence similarity 179, member A	3.6719	3.9975	5.096	4.043	4.203	6.2492	3.9179	4.3048	4.3068	4.246	4.0845	6.2005	1.8259
TCN2	transcobalamin II	4.8073	5.0403	5.8569	4.9707	5.0638	5.3934	4.6993	4.871	6.0951	5.2315	6.175	7.114	1.8227
FLVCR1-AS1	FLVCR1 antisense RNA 1 (head to head)	6.6153	6.1174	6.812	5.095	6.5461	7.3589	6.9097	5.5574	6.798	7.3558	5.9965	8.2885	1.81922
CALY	calcyon neuron-specific vesicular protein	3.4298	3.8119	3.911	3.4103	3.5617	3.3184	3.3003	3.6973	3.5098	3.5523	3.1802	5.3345	1.81786
STK32A	serine/threonine kinase 32A	4.7907	4.3307	7.4265	4.6756	4.3897	6.2483	4.4031	5.0485	6.0069	4.4212	4.695	6.9478	1.81724
GYLTL1B	glycosyltransferase-like 1B	4.9356	5.3732	4.8476	5.2141	5.1486	5.9576	5.8533	5.2247	5.3782	5.0726	5.1527	7.1038	1.81669
RTN2	reticulon 2	5.5658	6.0449	6.8519	5.6	7.0661	6.1414	5.8999	6.5203	6.7124	6.3897	6.8335	8.1456	1.81597
PCDHA10	protocadherin alpha 10	4.0886	3.6137	4.3842	3.9365	3.9818	4.1526	4.1115	3.9571	4.3235	3.8163	4.3476	5.8805	1.81565
NUCB2	nucleobindin 2	9.6696	9.0362	8.9236	9.2123	8.4422	9.7521	9.8807	9.1359	9.6178	9.067	8.9911	11.0629	1.81485
CHRD	chordin	4.1402	4.3595	3.9406	4.5362	5.0099	4.1197	4.4083	4.1461	4.3887	4.2922	4.3432	6.1484	1.81344
SUV420H1	suppressor of variegation 4-20 homolog 1 (Drosophila)	8.9868	9.2056	8.0777	8.2017	8.3775	7.8096	8.7591	7.9565	7.2594	9.2793	8.2461	10.1909	1.81278
MSI2	musashi RNA-binding protein 2	8.5613	8.9605	9.0551	7.3204	6.1865	9.0959	6.4454	8.1821	8.0471	8.0593	7.2992	9.7408	1.81236
KLHL42	kelch-like family member 42	8.0543	7.9853	8.6446	8.0309	7.7448	8.2453	9.0783	8.1856	7.7342	7.9986	8.23	9.9858	1.81017
RGS7BP	regulator of G-protein signaling 7 binding protein	3.4158	3.5977	3.3447	3.4953	3.2314	3.1471	3.5012	3.2182	3.4394	4.4752	3.5647	5.303	1.8093
RAP2A	RAP2A, member of RAS oncogene family	8.6496	8.3154	9.1554	8.6016	8.5539	9.6728	8.6185	9.0594	9.0767	8.3669	8.2005	10.5595	1.80762
TSPAN31	tetraspanin 31	9.392	10.176	9.0987	8.5511	8.6792	9.1101	8.652	8.7358	8.8101	8.5888	8.0036	10.698	1.80733
ECH1	enoyl CoA hydratase 1, peroxisomal	8.6904	9.3327	9.3588	7.8821	8.8656	8.2573	7.703	8.9774	9.6673	9.3693	9.0041	10.6346	1.8066
S100B	S100 calcium binding protein B	3.7157	3.3989	4.0534	3.7509	3.557	3.8165	3.7565	4.1306	3.7982	3.6105	3.6736	5.5574	1.80633
DCHS1	dachsous 1 (Drosophila)	5.5835	5.4112	4.7509	5.0396	6.5707	4.8464	6.7151	5.3929	5.6774	8.7245	7.8893	7.8583	1.80362
WSCD2	WSC domain containing 2	4.4242	5.1455	4.6106	4.7483	5.0408	4.5948	4.697	4.7947	5.2556	4.6368	4.8128	6.5993	1.80284
PIK3R3	phosphoinositide-3-kinase, regulatory subunit 3 (gamma)	6.6153	6.6443	9.2369	6.5534	6.9238	7.2115	6.4398	7.3409	8.7284	7.4294	7.9754	9.1714	1.79875
ZNF91	zinc finger protein 91	8.6575	9.9132	10.065	9.348	7.7973	8.8885	9.604	9.0765	8.1283	5.7216	4.1848	10.1064	1.7987
GALNT8	UDP-N-acetyl-alpha-D-galactosamine:polypeptide N-acetylgalactosaminyltransferase 8 (GalNAc-T8)	4.0074	4.3707	4.0509	4.0251	4.4547	4.441	3.8223	4.3703	4.3161	3.9222	4.3759	5.994	1.79795
RAB3IP	RAB3A interacting protein	7.7135	7.0331	5.5393	8.1218	7.1367	7.8679	8.0378	7.4657	7.0237	6.0286	6.3102	8.914	1.79779
TM6SF1	transmembrane 6 superfamily member 1	6.2069	6.2636	4.9	5.209	6.339	4.9796	5.582	5.0762	4.3237	7.2275	6.0556	7.4488	1.79761
GSTT2	glutathione S-transferase theta 2	3.9112	4.9378	4.7387	6.1243	6.8963	4.6836	6.1235	6.3162	7.3536	6.9893	7.2023	7.7314	1.79715
DOPEY2	dopey family member 2	4.9775	5.8727	5.7463	6.2494	6.907	6.678	5.8254	6.198	6.4713	5.9682	5.5605	7.8381	1.7968
SRCIN1	SRC kinase signaling inhibitor 1	4.3713	4.5843	5.2621	4.248	4.2642	4.5974	4.9015	4.7047	4.7112	4.414	4.4998	6.3925	1.79627
HYDIN2	HYDIN2, axonemal central pair apparatus protein (pseudogene)	4.0437	4.1507	4.0712	4.2481	4.1337	4.1177	4.113	4.0562	3.9955	4.1571	4.1751	5.9081	1.79337
SAT1	spermidine/spermine N1-acetyltransferase 1	10.6495	10.8119	11.3658	11.089	9.753	9.4643	10.6391	10.8669	10.4548	10.8292	8.6257	12.2061	1.79254
IGSF1	immunoglobulin superfamily, member 1	5.7551	4.6959	4.7428	4.0517	4.0367	3.8415	4.3836	4.9934	4.4952	4.5399	4.1843	6.3109	1.79089
SNED1	sushi, nidogen and EGF-like domains 1	5.081	5.4514	6.0142	5.5307	5.7869	4.9562	5.4602	5.1212	5.4374	6.459	7.6721	7.5154	1.79083
EFHC1	EF-hand domain (C-terminal) containing 1	8.2115	9.4698	7.8287	7.9417	8.5422	7.8509	7.5253	8.2038	8.1564	7.5895	7.4455	9.8601	1.79053
TMEM59L	transmembrane protein 59-like	4.8031	5.4322	5.9945	4.5869	5.2799	5.7363	4.6416	5.0627	5.2766	4.9744	4.8413	6.9367	1.78856
EPHB1	EPH receptor B1	4.4947	6.3818	5.0294	5.056	9.1445	4.6906	4.832	4.9391	7.9718	7.7776	7.5243	7.9541	1.78666
GOLGA2P5	golgin A2 pseudogene 5	5.5076	6.3788	5.9959	4.9943	4.7033	5.6705	6.4938	5.2558	5.247	4.7875	4.8297	7.2287	1.7865
KIAA1211L	KIAA1211-like	4.0458	4.3585	6.1216	4.9615	4.1501	3.9525	8.9921	4.5569	6.4875	4.1127	4.0341	6.8565	1.7862
ZSCAN16	zinc finger and SCAN domain containing 16	5.8568	4.3774	4.0426	6.478	5.7831	6.4537	6.9598	5.7534	5.9261	3.3689	5.2987	7.2678	1.78612
IGSF9	immunoglobulin superfamily, member 9	4.2349	4.4562	4.3834	4.4794	4.2365	4.3931	4.6683	5.1304	4.454	4.5322	4.5118	6.2833	1.7851
LGALS3BP	lectin, galactoside-binding, soluble, 3 binding protein	10.6512	11.3753	11.6006	9.0022	9.87	9.9374	8.5144	7.6092	8.9919	8.635	8.7032	11.3189	1.78341
NCF2	neutrophil cytosolic factor 2	5.7816	4.2379	4.3919	5.0195	6.6234	5.9256	4.0351	5.0137	3.5997	5.5808	4.3011	6.7364	1.78092
FAIM2	Fas apoptotic inhibitory molecule 2	5.3578	4.9275	4.9513	5.0511	5.1876	5.2263	4.8726	5.1889	5.3605	5.3932	6.4843	7.0534	1.78057
KRBOX1	KRAB box domain containing 1	4.2934	6.9015	4.543	4.5679	4.4849	4.3281	4.1343	4.5059	4.3955	7.218	8.1543	7.0101	1.78039
MUC19	mucin 19, oligomeric	4.3471	4.113	3.6282	4.179	4.0568	4.0493	4.044	4.054	4.2723	4.1419	4.3921	5.8959	1.77975
MCTP1	multiple C2 domains, transmembrane 1	6.5942	5.8628	6.6334	5.5621	7.2429	6.4468	4.7378	4.8233	7.6006	4.9065	4.7886	7.7056	1.77842
LOC100505761	uncharacterized LOC100505761	5.622	5.9311	6.6198	4.6009	4.7935	6.6287	6.5116	6.2638	6.2178	5.1766	4.3381	7.4787	1.77835
PCDHB13	protocadherin beta 13	5.2689	6.6345	6.1411	5.4862	6.4586	6.1615	5.7992	5.8854	6.1328	6.0031	6.2304	7.7963	1.77796
BOLA3-AS1	BOLA3 antisense RNA 1 (head to head)	5.5468	5.4295	4.6889	5.2632	5.3135	5.9548	4.2629	5.16	5.7976	6.1489	6.4607	7.2342	1.77722
ATP9B	ATPase, class II, type 9B	6.867	6.1568	6.6938	6.1457	6.4258	7.1144	6.5224	6.3705	8.3734	6.3161	6.8299	8.4876	1.77707
C8orf47	chromosome 8 open reading frame 47	3.7904	3.326	3.4362	3.502	3.5693	5.9827	3.5859	4.3125	3.6568	3.3079	3.4197	5.5823	1.77417
C10orf112	chromosome 10 open reading frame 112	3.7234	3.4284	3.7988	3.482	3.6356	3.6075	3.6027	3.6586	3.9549	3.3302	3.5212	5.3868	1.77377
ZNF703	zinc finger protein 703	5.9385	8.7545	6.2152	6.3331	7.4388	8.7525	5.5803	6.4065	6.1024	7.5503	8.6192	8.8362	1.77335
SMPD3	sphingomyelin phosphodiesterase 3, neutral membrane (neutral sphingomyelinase II)	4.3748	4.9029	4.4629	4.3227	4.4557	4.5995	4.411	4.7741	4.7398	4.5127	4.617	6.3335	1.77231
TAPBPL	TAP binding protein-like	8.5233	6.5047	7.6127	5.4322	5.9066	6.2546	4.6608	5.3652	6.3323	4.9392	6.2916	7.9372	1.77145
LIMCH1	LIM and calponin homology domains 1	10.3524	11.0054	9.8458	9.2637	9.6434	8.8222	9.1611	4.3582	5.377	5.5956	7.0224	9.9937	1.77123
LUZP2	leucine zipper protein 2	4.7597	4.8368	4.5227	4.5763	4.1949	4.5866	4.4295	4.3028	6.1879	4.3064	4.5843	6.4336	1.77106
SYNGR3	synaptogyrin 3	7.1692	5.6259	7.3031	5.8524	5.606	5.3826	7.8043	4.7459	6.77	5.9895	6.0023	7.9756	1.77095
MAL	mal, T-cell differentiation protein	4.4168	4.5495	4.6795	4.6465	5.0679	4.4167	4.596	4.5991	4.8892	4.4763	4.6198	6.4016	1.76912
DAPK2	death-associated protein kinase 2	4.874	5.7155	5.5829	5.0095	6.0339	4.8523	5.1729	5.0061	5.0947	4.7218	4.8426	6.9401	1.76681
SLC22A23	solute carrier family 22, member 23	7.4413	6.2776	6.3237	5.8638	7.4605	5.1141	5.0736	6.9502	6.7344	5.5779	7.077	8.1184	1.76439
KRT15	keratin 15	5.1047	4.255	4.0308	5.2885	6.346	4.297	3.9729	6.0544	4.3714	4.9616	3.8075	6.534	1.7622
HS3ST3B1	heparan sulfate (glucosamine) 3-O-sulfotransferase 3B1	5.8615	7.1379	4.5375	5.29	7.8822	6.4856	4.6272	6.4507	6.4234	8.6998	7.4186	8.1996	1.76193
MIR10A	microRNA 10a	5.7388	5.2607	4.3813	3.8905	4.5205	4.2601	4.4139	3.9638	4.5604	5.7473	5.2545	6.4883	1.76177
AMT	aminomethyltransferase	6.7929	7.3165	6.5117	6.3299	6.2395	5.8687	6.7297	6.5007	6.0304	6.8889	6.5261	8.2816	1.76024
ZNF677	zinc finger protein 677	4.1061	5.643	4.9688	6.1461	6.5319	6.5433	4.5633	4.4514	4.5883	3.7897	3.5342	6.7479	1.76007
RAB39B	RAB39B, member RAS oncogene family	5.3398	4.7218	6.5456	3.5727	3.6535	6.3489	3.6013	4.4155	3.9427	7.752	7.4139	6.9678	1.75801
KDM1B	lysine (K)-specific demethylase 1B	6.8581	5.8697	5.6174	6.4006	6.6393	6.6982	5.9331	7.3032	6.7619	7.2998	7.2989	8.3626	1.75531
MAGI2-IT1	MAGI2 intronic transcript 1 (non-protein coding)	5.699	5.3472	3.561	5.1622	4.0506	3.3247	3.4076	4.0348	3.3396	3.8336	3.4185	5.8621	1.75494
PBX3	pre-B-cell leukemia homeobox 3	7.4385	8.555	9.4772	8.3737	9.5923	11.9428	9.3451	8.1295	8.7918	8.3032	7.8045	10.6396	1.75291
KPNA5	karyopherin alpha 5 (importin alpha 6)	8.2351	7.3378	7.1892	7.5368	6.2456	7.0675	7.5362	7.5026	6.2218	7.1069	6.3057	8.8692	1.75236
PTGS1	prostaglandin-endoperoxide synthase 1 (prostaglandin G/H synthase and cyclooxygenase)	5.4861	6.0088	6.6955	4.9313	6.2166	4.893	4.6268	4.9109	6.5057	5.9667	6.1837	7.4265	1.75149
SLC5A12	solute carrier family 5 (sodium/monocarboxylate cotransporter), member 12	3.644	3.8834	3.3262	3.3312	3.2621	3.1506	3.1477	3.5165	3.4929	3.2673	3.4019	5.1536	1.75144
LINC00341	long intergenic non-protein coding RNA 341	7.1152	5.5729	4.2068	7.642	6.6067	6.6518	5.6409	6.1058	7.1466	9.756	8.475	8.5622	1.75132
GPR162	G protein-coupled receptor 162	4.112	5.0039	5.2826	4.5277	4.298	5.1964	4.331	4.0128	4.5952	4.5974	4.9058	6.3752	1.75131
FAM174B	family with sequence similarity 174, member B	6.7525	9.4029	5.6834	6.6276	8.0406	4.5504	6.6419	5.985	6.5212	5.8143	5.8919	8.2886	1.75117
HIST1H3E	histone cluster 1, H3e	4.0583	4.6728	5.9034	5.0461	5.8235	4.8738	5.2774	3.8396	4.1838	4.9583	4.4467	6.5761	1.75031
2001-09-01	septin 1	3.6416	4.4408	3.8198	3.8236	4.0887	3.7868	3.9668	4.3563	4.2083	4.1255	4.3829	5.8057	1.74742
DNAJC15	DnaJ (Hsp40) homolog, subfamily C, member 15	9.0424	8.2177	5.1283	5.3803	9.8208	8.2267	9.8093	10.4127	10.4095	4.5619	4.1685	9.4904	1.74694
SREBF2	sterol regulatory element binding transcription factor 2	7.5316	7.0425	6.6617	6.3885	7.2727	6.9418	7.4274	6.7122	6.5298	7.8644	7.0302	8.7814	1.74478
MCM3AP-AS1	MCM3AP antisense RNA 1	7.3284	5.7864	5.236	6.8087	6.4574	7.0825	6.7976	6.401	5.3243	6.6388	6.2898	8.1209	1.74355
RGS17	regulator of G-protein signaling 17	8.7689	8.3078	4.7025	5.4956	7.2063	6.5438	4.2214	7.6491	7.2839	5.3807	6.3551	8.2807	1.74296
OS9	osteosarcoma amplified 9, endoplasmic reticulum lectin	10.3132	10.6101	10.3077	9.1785	9.6638	9.5567	9.3684	9.0858	9.3643	8.8876	9.8683	11.3974	1.74245
SPIRE2	spire-type actin nucleation factor 2	5.8508	5.5953	5.5451	5.6371	4.5203	5.7376	4.8507	6.0205	5.5286	5.0388	5.3095	7.1619	1.7406
KHDRBS3	KH domain containing, RNA binding, signal transduction associated 3	5.9208	6.3034	5.048	9.4753	7.9478	8.0481	7.0887	8.4993	9.3143	7.8828	7.4471	9.2835	1.74026
SCAMP1	secretory carrier membrane protein 1	9.9952	10.5424	9.9733	9.5432	9.5277	9.1251	9.8652	9.6329	9.4556	9.0291	8.3944	11.2913	1.7382
ABCC5	ATP-binding cassette, sub-family C (CFTR/MRP), member 5	8.2149	7.0617	7.5635	7.1249	6.9442	5.9978	8.2564	7.2098	6.9085	7.6238	7.0549	9.0067	1.73757
TFAP2D	transcription factor AP-2 delta (activating enhancer binding protein 2 delta)	4.1628	4.1516	4.2556	3.8964	4.319	4.4136	3.908	4.1917	4.3431	3.9516	4.1243	5.8933	1.73715
NCAN	neurocan	4.3337	4.483	4.6848	4.1911	4.4092	4.1644	4.5898	5.0389	4.6895	4.5563	4.4262	6.2432	1.73712
ZNF513	zinc finger protein 513	4.107	7.1863	6.3107	5.2418	5.8705	5.8948	6.0686	4.8621	5.8999	5.5527	6.7121	7.5283	1.7368
FRG1B	FSHD region gene 1 family, member B	6.2431	7.2992	6.0321	6.3238	6.2569	5.6862	7.6634	6.8973	5.7867	7.2007	5.4902	8.1797	1.7361
IGLON5	IgLON family member 5	4.0181	3.9935	4.7264	3.9203	3.9431	3.8935	3.9104	5.0169	4.3985	4.0276	3.9734	5.9017	1.73609
PEG10	paternally expressed 10	8.4797	9.1472	11.7297	6.9176	9.7089	11.2282	10.8387	9.2068	11.6502	10.0012	8.7415	11.5218	1.73546
LMBRD2	LMBR1 domain containing 2	9.3964	8.7503	9.0477	8.6423	7.4633	8.1251	8.9072	8.9081	8.2344	8.5948	8.5364	10.336	1.73545
ZNF165	zinc finger protein 165	5.4175	4.7477	3.8363	4.2088	4.1643	5.3886	7.272	4.4238	5.4346	3.6735	3.7613	6.4921	1.73497
ZBTB42	zinc finger and BTB domain containing 42	5.8744	5.9715	4.8542	4.4736	5.3724	4.9822	3.9028	4.6228	5.9261	4.2325	4.773	6.7333	1.73462
RALYL	RALY RNA binding protein-like	3.8454	4.1243	3.927	3.8151	3.974	3.915	3.9376	3.7297	4.1087	3.9655	4.1417	5.6873	1.73421
EPB41L3	erythrocyte membrane protein band 4.1-like 3	3.5566	7.9123	9.4159	10.8941	5.8464	9.2103	3.8231	8.317	7.6671	5.8396	3.677	8.6573	1.73372
B4GALT6	UDP-Gal:betaGlcNAc beta 1,4- galactosyltransferase, polypeptide 6	6.8199	8.7076	6.2934	7.4091	8.5107	8.0889	8.4796	8.5291	4.1558	7.2283	7.4503	9.1585	1.73371
PIK3C2B	phosphatidylinositol-4-phosphate 3-kinase, catalytic subunit type 2 beta	7.5841	7.0466	7.5135	6.2887	6.0974	6.2892	6.7514	6.5975	6.8681	7.6145	6.8706	8.5976	1.732
CPD	carboxypeptidase D	11.1901	9.4462	9.8871	9.2961	9.2282	9.3642	9.4993	9.9495	10.3419	9.0581	7.8295	11.2853	1.73165
VAV3	vav 3 guanine nucleotide exchange factor	6.0832	4.8613	6.7281	4.686	6.021	4.6418	4.6961	6.8979	5.9545	5.2954	4.7112	7.238	1.73105
ZNF521	zinc finger protein 521	3.1809	3.8731	5.6183	3.2335	4.1936	3.3391	3.4975	5.6751	7.2819	7.2524	7.6578	6.7131	1.73099
AEBP1	AE binding protein 1	5.5132	8.4853	4.7542	5.2435	8.3639	5.1246	4.4846	5.6025	5.8424	8.7609	9.7697	8.2712	1.73076
CDKL2	cyclin-dependent kinase-like 2 (CDC2-related kinase)	4.2526	4.2654	3.9447	4.0153	4.0161	4.5898	4.1304	4.2868	4.7172	3.7943	4.0208	5.9141	1.72925
C1GALT1C1	C1GALT1-specific chaperone 1	9.4541	9.3059	9.2402	9.788	9.4416	9.4462	9.7191	9.2313	9.5809	8.4345	8.6476	11.0279	1.72886
C5orf63	chromosome 5 open reading frame 63	6.165	5.2102	5.4163	5.6017	4.6686	5.1969	5.2521	4.3625	5.5964	4.8654	4.8586	6.9276	1.72817
ELOVL2-AS1	ELOVL2 antisense RNA 1	4.4074	4.1648	4.5249	3.9215	3.9133	4.805	4.3128	5.2715	4.2845	4.0961	3.6855	6.0358	1.72786
GDAP1L1	ganglioside induced differentiation associated protein 1-like 1	3.9858	4.4203	4.4119	4.3715	4.4659	4.535	4.4313	4.4218	4.4777	4.5113	4.1393	6.1069	1.72765
LINC00930	long intergenic non-protein coding RNA 930	4.4496	5.0358	4.6452	4.8345	4.9321	4.5787	4.641	4.8564	4.8372	4.5686	5.2457	6.5115	1.72743
TMX4	thioredoxin-related transmembrane protein 4	8.6642	10.7625	10.2215	9.4051	9.8269	8.3804	9.9366	9.4845	9.6288	9.1842	9.8555	11.3032	1.72591
SPATA20	spermatogenesis associated 20	7.4293	9.0305	8.8002	7.2314	7.8592	7.2332	8.4225	7.01	7.8993	7.764	8.6573	9.6643	1.72458
TMEM132D	transmembrane protein 132D	3.9081	7.532	4.2801	6.5118	4.137	3.8434	3.6346	3.8391	3.7765	4.0492	3.7889	6.2037	1.72182
CCDC24	coiled-coil domain containing 24	5.123	6.5977	4.8389	5.4341	5.4606	5.7947	5.5729	5.7293	6.5706	5.161	5.8999	7.3747	1.72173
CTSO	cathepsin O	8.3468	8.9276	8.0656	4.9422	5.9431	6.9694	6.2424	4.5884	7.3543	6.8368	6.4022	8.5043	1.72077
CIB2	calcium and integrin binding family member 2	5.2995	6.0397	7.2244	5.5766	5.6869	7	6.2138	5.2052	5.5653	6.5931	7.0094	7.847	1.71846
C14orf39	chromosome 14 open reading frame 39	3.1709	3.5003	3.0688	3.2589	3.1804	3.1839	3.226	4.0101	3.1462	3.0864	3.5945	5.0296	1.71811
PI15	peptidase inhibitor 15	6.194	4.8535	4.3738	4.6328	4.5408	4.4584	4.3922	4.4103	5.8018	4.4732	4.5543	6.5068	1.71725
COL24A1	collagen, type XXIV, alpha 1	5.0207	3.6609	3.9424	3.2998	3.2232	3.224	3.3778	3.6617	3.3813	3.3947	3.4923	5.3242	1.71704
SLC10A4	solute carrier family 10, member 4	3.1382	3.1263	2.9114	3.1123	3.1383	3.3645	3.2331	3.3008	3.0653	3.3371	3.3962	4.9078	1.71475
GNA14	guanine nucleotide binding protein (G protein), alpha 14	4.2614	4.4569	4.2328	4.5653	4.3953	4.2393	4.5177	4.973	4.6257	4.4897	4.5998	6.1982	1.71121
NAIP	NLR family, apoptosis inhibitory protein	6.8043	6.6933	6.5875	6.39	6.6039	5.0812	7.0753	5.714	5.3841	5.9878	5.4678	7.8737	1.71105
VSIG10	V-set and immunoglobulin domain containing 10	7.5305	8.0439	7.8691	7.5426	7.3048	7.7674	7.7179	6.6499	6.6222	6.383	6.5484	8.981	1.71012
ST8SIA2	ST8 alpha-N-acetyl-neuraminide alpha-2,8-sialyltransferase 2	4.2466	4.0852	4.1552	4.1943	6.3447	4.1294	4.1043	3.9535	4.0527	5.6981	5.5795	6.3048	1.70994
CRHR2	corticotropin releasing hormone receptor 2	3.8994	4.7166	4.1407	4.0969	4.8814	4.0133	4.3016	4.506	4.6819	4.5398	4.482	6.0946	1.70736
IDI1	isopentenyl-diphosphate delta isomerase 1	8.8632	8.5252	9.0894	8.5856	9.7386	9.3762	9.8606	9.1853	9.3162	10.7085	9.2199	11.0225	1.70716
SIDT2	SID1 transmembrane family, member 2	8.751	9.4653	9.3076	7.501	7.9476	8.398	7.3932	7.6422	8.6338	8.2456	7.9555	10.0017	1.70708
LINC00328	long intergenic non-protein coding RNA 328	3.534	3.5975	3.4006	3.3867	3.1765	3.6192	3.556	5.9378	3.7818	5.3795	3.5842	5.6104	1.70551
RGS2	regulator of G-protein signaling 2, 24kDa	9.1063	11.5154	8.7459	7.727	8.1602	9.7596	7.4465	7.5842	9.1273	8.84	9.3871	10.5582	1.7037
SOWAHA	sosondowah ankyrin repeat domain family member A	3.5708	4.1058	4.1303	4.2373	4.0239	4.4179	5.3675	3.8452	3.8696	3.6417	4.1596	5.8266	1.70209
ADAMTS13	ADAM metallopeptidase with thrombospondin type 1 motif, 13	5.1486	5.4653	4.8996	4.9237	4.9108	5.2565	4.8868	5.1995	5.5547	5.3225	5.3297	6.8731	1.70058
FARP2	FERM, RhoGEF and pleckstrin domain protein 2	5.0565	5.5889	4.9646	4.8194	5.0429	5.5393	5.4326	5.4517	6.0626	6.0491	5.9994	7.1552	1.70002
PAK1	p21 protein (Cdc42/Rac)-activated kinase 1	8.4035	8.4724	6.7512	8.1671	8.928	8.3359	8.5882	7.7965	6.5876	9.0735	8.307	9.8282	1.69994
PARP6	poly (ADP-ribose) polymerase family, member 6	7.426	8.6935	8.66	7.8678	7.9024	8.0552	7.9177	7.3594	7.6157	7.8664	8.0679	9.6479	1.69954
LRP6	low density lipoprotein receptor-related protein 6	8.8532	8.1775	8.5567	7.8861	7.3984	6.8947	8.5906	8.0758	7.6424	8.1306	7.7437	9.6947	1.69927
LINC00263	long intergenic non-protein coding RNA 263	5.1609	3.9095	4.23	4.1102	3.7245	4.2173	4.8354	4.7086	4.2315	4.5392	4.1667	6.0469	1.69837
GUSB	glucuronidase, beta	10.3734	9.3201	10.3044	9.1411	9.0751	10.0913	10.4074	10.0207	9.862	9.53	9.3063	11.4649	1.69837
DUXAP10	double homeobox A pseudogene 10	9.5662	9.006	6.2889	7.5928	7.9891	6.5791	6.5947	8.5741	6.3659	8.224	7.8429	9.3908	1.69774
PTPLAD2	protein tyrosine phosphatase-like A domain containing 2	7.1232	6.7727	5.7114	6.2792	7.9571	7.7702	4.3317	8.65	7.7011	3.8734	4.5092	8.1224	1.69702
PRKG2	protein kinase, cGMP-dependent, type II	5.0921	5.6535	4.3476	4.233	6.8101	4.3713	4.5138	4.8249	4.392	4.066	4.6312	6.509	1.69668
RALGPS1	Ral GEF with PH domain and SH3 binding motif 1	5.5547	5.5136	5.6216	5.5162	5.8521	5.3184	5.6193	6.124	5.6027	6.3679	5.6344	7.3986	1.69634
BCR	breakpoint cluster region	6.6864	6.9943	8.6003	6.8169	6.8709	6.5527	7.5252	7.1572	6.405	6.843	7.1367	8.7491	1.69559
KIFAP3	kinesin-associated protein 3	8.8036	8.6635	8.8339	8.233	8.642	8.5983	7.8945	8.2183	8.6065	9.3136	8.3998	10.2595	1.69523
RALGAPA2	Ral GTPase activating protein, alpha subunit 2 (catalytic)	7.0515	7.0792	7.6574	6.843	7.4387	6.5481	7.3942	7.1613	7.1564	6.3123	6.2523	8.6852	1.6948
IFFO1	intermediate filament family orphan 1	7.1824	7.0232	5.3131	6.4674	7.058	6.8515	5.7005	6.2639	5.7672	8.6278	7.9995	8.4447	1.69429
DCLK2	doublecortin-like kinase 2	4.3102	4.4191	5.5328	4.6909	4.4767	5.3709	5.0549	4.9878	5.4454	6.573	6.1744	6.8787	1.6936
ZNF233	zinc finger protein 233	4.2955	4.3017	3.958	3.903	4.1195	4.5335	4.2987	4.9082	5.0885	4.2137	3.8499	6.0079	1.69243
PANK3	pantothenate kinase 3	9.5591	8.8943	9.5137	9.7266	8.6167	9.2868	9.7133	8.6706	8.8137	10.6509	8.8316	10.9901	1.69216
PLA2G6	phospholipase A2, group VI (cytosolic, calcium-independent)	6.473	6.1891	6.2221	5.848	6.1293	5.68	5.6544	5.8868	6.1919	5.9923	6.1598	7.7304	1.69161
NUDT9	nudix (nucleoside diphosphate linked moiety X)-type motif 9	8.7427	8.3346	8.9943	8.2473	8.2821	8.3269	8.1467	8.7423	9.1616	8.5657	8.5754	10.2475	1.69117
SEMA3F	sema domain, immunoglobulin domain (Ig), short basic domain, secreted, (semaphorin) 3F	7.2115	10.8576	10.1961	9.3415	8.3396	10.8156	7.8786	9.0872	10.8887	7.4737	7.3728	10.7326	1.69052
MPDU1	mannose-P-dolichol utilization defect 1	8.0585	7.9744	8.0109	8.5467	8.4286	8.3314	8.249	7.7843	8.0693	7.9718	8.7124	9.8846	1.6903
BSN	bassoon presynaptic cytomatrix protein	4.2619	4.268	4.3588	4.246	4.3056	4.4904	4.1229	4.0596	4.4521	4.4739	4.225	5.986	1.68925
KIDINS220	kinase D-interacting substrate, 220kDa	8.9775	8.3713	9.4858	8.8274	8.5955	9.0288	8.459	8.9695	8.6476	8.7613	9.655	10.5763	1.68733
TM9SF2	transmembrane 9 superfamily member 2	10.2881	10.4291	10.8183	10.1049	10.6419	11.1938	10.6154	10.4658	10.0992	10.2892	10.0477	12.14	1.68605
ZNF516	zinc finger protein 516	6.9837	6.1762	5.1807	4.1179	6.9603	5.7089	4.8851	4.444	3.9515	6.6556	6.532	7.2839	1.68427
NDRG4	NDRG family member 4	6.2125	5.6828	5.9241	4.9328	5.308	5.0798	4.5332	5.0441	6.0771	7.0609	6.9732	7.3956	1.68392
ZNF831	zinc finger protein 831	3.5289	3.635	3.5225	3.4495	3.4326	3.5084	3.6973	3.4514	3.8317	3.5434	3.7363	5.2595	1.68341
SPTBN2	spectrin, beta, non-erythrocytic 2	5.0923	5.0371	4.1102	4.4031	4.037	5.2395	5.3679	4.7373	5.1638	4.9095	4.1277	6.4308	1.68304
OVOL2	ovo-like 2 (Drosophila)	4.4291	4.1205	4.9648	4.5802	4.6067	5.0429	4.8589	4.2837	4.4857	4.1373	4.3247	6.2133	1.68289
FGL1	fibrinogen-like 1	6.7853	4.9256	4.9646	4.9226	5.2852	5.0105	5.2021	5.278	5.3186	5.1991	5.1947	6.963	1.68243
LOC285191	uncharacterized LOC285191	4.4263	4.3186	4.3239	4.3906	4.5738	4.3784	4.3733	4.7419	4.2409	4.3369	4.7082	6.1198	1.68227
NAA11	N(alpha)-acetyltransferase 11, NatA catalytic subunit	6.6595	9.172	4.369	4.3392	4.7038	4.3705	4.4243	7.4291	7.1923	4.3357	4.2398	7.2484	1.68156
ANP32A-IT1	ANP32A intronic transcript 1 (non-protein coding)	5.1327	4.3026	4.1992	4.2458	3.6887	3.8101	5.7154	3.7548	3.345	4.4823	4.6761	5.9832	1.67841
ABHD14A	abhydrolase domain containing 14A	7.0672	8.1915	7.6585	7.2694	7.8632	8.1527	6.875	7.4942	9.0664	7.6014	7.6195	9.3922	1.67775
ABLIM2	actin binding LIM protein family, member 2	5.0013	5.3748	5.6045	4.9565	5.0792	5.0144	5.0779	6.0822	5.1334	5.0546	5.0053	6.8916	1.67486
SCARB2	scavenger receptor class B, member 2	10.8736	10.8922	11.2444	10.0728	9.9497	9.8421	9.7932	9.434	10.4767	10.3143	9.8026	11.9186	1.67355
PHKA1	phosphorylase kinase, alpha 1 (muscle)	7.8723	6.2693	7.5895	6.9118	6.5846	7.6818	7.6122	7.245	7.4927	6.6117	5.6184	8.7179	1.67342
KIF21A	kinesin family member 21A	8.9021	6.5362	8.4102	7.5803	5.8993	8.7358	8.6572	8.5006	7.6204	6.7835	6.7094	9.3401	1.67328
KIAA1671	KIAA1671	8.5071	7.6975	7.7112	7.8697	6.7543	8.0601	8.3352	8.296	8.1187	7.0723	7.7125	9.5036	1.67318
SC5D	sterol-C5-desaturase	8.4926	8.5803	8.7896	9.1211	8.4393	8.6934	8.9079	9.1864	9.8818	9.4624	7.7545	10.5189	1.6726
GUCY1A2	guanylate cyclase 1, soluble, alpha 2	6.7212	9.2386	6.3217	4.2034	5.9263	6.4683	4.0404	6.5398	6.6541	7.5278	5.9631	7.9989	1.6712
CTSF	cathepsin F	7.0624	6.2029	5.7934	6.4357	7.0095	4.952	6.9377	5.877	6.2427	6.3093	5.6936	7.8998	1.67105
SSX5	synovial sarcoma, X breakpoint 5	3.7819	3.8487	5.0029	4.0793	4.108	3.7761	3.6068	4.0358	4.8737	3.7819	4.2115	5.7705	1.6699
MYH14	myosin, heavy chain 14, non-muscle	5.1884	6.0311	6.4712	5.3282	5.5313	5.3435	5.7137	5.7067	5.9591	5.3319	5.6342	7.3275	1.66938
PAX5	paired box 5	4.7603	5.1713	4.7933	4.8781	5.2759	5.0103	4.9723	4.9569	5.1124	4.875	5.2794	6.6761	1.66835
ALDH5A1	aldehyde dehydrogenase 5 family, member A1	5.6109	7.3536	7.6709	6.5426	7.1303	8.1686	9.0355	5.3731	8.0225	7.7384	5.058	8.7323	1.66826
RABGAP1L	RAB GTPase activating protein 1-like	7.9712	7.146	7.7734	7.512	7.5551	7.4669	7.4865	7.6502	8.4867	7.9269	7.2787	9.3276	1.66818
MARCH9	membrane-associated ring finger (C3HC4) 9	6.0754	7.1631	5.5926	5.7218	6.0592	6.1442	5.9338	5.3047	6.0707	5.369	6.172	7.6324	1.66817
EDEM3	ER degradation enhancer, mannosidase alpha-like 3	9.7498	8.5866	9.6534	8.6894	8.4516	9.3697	8.8058	9.0871	9.171	9.4286	8.6311	10.7236	1.66686
C1orf56	chromosome 1 open reading frame 56	6.7188	6.3688	6.1062	5.3323	6.1451	6.0516	5.834	6.4345	7.2961	5.4082	6.3754	7.8538	1.66553
ABHD3	abhydrolase domain containing 3	8.4668	7.0173	8.4329	7.7943	8.2945	8.2125	7.5067	9.4804	8.8028	7.4357	7.6911	9.7677	1.66452
MFSD2A	major facilitator superfamily domain containing 2A	5.3701	6.8433	7.695	5.5129	6.6867	6.792	5.4956	6.6671	6.2093	5.5751	5.293	7.8581	1.66355
PPP1R14D	protein phosphatase 1, regulatory (inhibitor) subunit 14D	5.0504	4.39	4.3112	4.7368	4.4341	4.5466	4.4862	4.3038	4.8179	4.3232	4.5762	6.2051	1.66179
BEND4	BEN domain containing 4	3.833	6.9514	3.9063	4.0789	7.5923	3.6814	3.8943	3.7395	3.5878	3.7591	3.6662	6.0876	1.66122
FARP1	FERM, RhoGEF (ARHGEF) and pleckstrin domain protein 1 (chondrocyte-derived)	6.9656	6.576	8.1106	7.9662	7.9214	8.5615	8.5056	4.9917	7.8051	8.0534	8.0618	9.2527	1.66007
TRIM2	tripartite motif containing 2	5.8524	7.3733	8.9371	7.2172	7.139	7.7053	6.5409	7.5168	7.9043	7.5977	7.4551	9.0453	1.65993
TM4SF18	transmembrane 4 L six family member 18	9.1345	4.2874	8.391	4.906	4.3208	4.7317	4.3637	4.3144	5.3381	4.5274	4.2859	6.9868	1.65945
BTBD17	BTB (POZ) domain containing 17	3.5444	4.0716	3.3737	3.6645	3.434	3.3748	3.6187	3.8538	4.0123	3.6247	3.7081	5.3194	1.65753
ORMDL2	ORM1-like 2 (S. cerevisiae)	9.5203	9.5555	9.6285	9.1791	8.876	9.6066	9.0693	9.0782	9.3324	8.608	9.3893	10.9159	1.65743
ANKRD23	ankyrin repeat domain 23	4.9402	4.4708	4.6962	4.4666	4.4659	4.1707	4.9151	4.8865	4.6025	4.6721	4.4784	6.2702	1.6552
FAM214A	family with sequence similarity 214, member A	7.8307	8.303	9.1178	7.4799	6.9074	6.8617	7.4664	6.465	7.1137	7.2142	7.7423	9.1553	1.65511
B3GALT4	UDP-Gal:betaGlcNAc beta 1,3-galactosyltransferase, polypeptide 4	5.0627	6.3859	4.1955	4.6446	5.7038	5.1494	4.7852	4.4581	4.6999	5.0786	4.8607	6.6558	1.65358
LOC100132815	importin 5 pseudogene	4.7763	5.5351	6.2156	5.6577	4.7834	5.8826	5.4416	6.5523	5.8482	4.2608	4.1831	7.0274	1.65134
HERC2P3	hect domain and RLD 2 pseudogene 3	4.4359	5.872	3.67	3.5634	3.4785	3.637	3.5136	3.8115	4.0112	3.5481	3.3623	5.5515	1.65118
SLC16A9	solute carrier family 16, member 9	3.665	3.8178	8.2746	4.5636	4.4256	4.342	3.9407	3.9892	8.1638	7.3404	6.5396	7.0203	1.651
TRIL	TLR4 interactor with leucine-rich repeats	4.8922	7.0922	5.2798	4.8272	4.6352	7.2293	4.8047	4.9071	4.4969	5.4199	6.3519	7.0995	1.65074
DTX3	deltex homolog 3 (Drosophila)	5.8834	8.3956	8.0676	6.9516	6.3905	8.2031	7.3175	7.5247	7.7181	7.3946	8.0574	9.096	1.65017
CDK5R1	cyclin-dependent kinase 5, regulatory subunit 1 (p35)	5.6624	4.7043	5.4527	5.7913	6.4775	6.1147	6.8537	5.8701	6.11	5.508	4.542	7.3851	1.64995
PVRL3	poliovirus receptor-related 3	7.7686	6.8829	7.1584	9.0214	8.6518	8.4522	8.3443	8.3068	7.8462	8.0767	8.7974	9.7685	1.64971
RXRG	retinoid X receptor, gamma	3.923	3.9216	3.631	3.8133	3.7386	3.7111	3.7555	3.9875	4.0089	3.717	3.8463	5.4724	1.64933
EVL	Enah/Vasp-like	5.9869	7.056	6.4173	6.9574	7.9059	7.6221	6.7539	7.0567	5.3548	8.1743	7.992	8.6705	1.64529
PON1	paraoxonase 1	5.3122	4.0471	3.7784	3.9298	3.9612	3.9093	3.7322	3.8325	3.9781	3.9654	3.6227	5.6502	1.64394
TDRKH	tudor and KH domain containing	7.5124	6.4915	6.3857	6.5311	6.264	6.9126	6.9897	5.5373	6.9002	7.0123	4.7974	8.1284	1.64347
LYST	lysosomal trafficking regulator	6.7573	7.2519	7.6277	6.5835	6.1552	7.5521	6.9742	7.4743	7.8788	6.9034	6.9932	8.7468	1.64211
AMIGO2	adhesion molecule with Ig-like domain 2	11.8036	9.5283	11.1262	7.586	10.3168	11.2825	9.5453	12.346	10.3282	11.1314	11.8266	12.2614	1.64132
NPTX1	neuronal pentraxin I	4.8637	4.5773	5.4711	5.8769	4.7537	6.8883	7.441	4.8468	4.9805	6.1484	8.1275	7.4562	1.64027
LPCAT1	lysophosphatidylcholine acyltransferase 1	8.4855	9.7889	10.0304	9.1151	9.0937	8.914	8.884	9.6411	10.4691	9.1419	8.3785	10.9077	1.64023
MAPT	microtubule-associated protein tau	5.1853	5.6978	4.8731	4.915	5.1073	5.9079	5.2951	5.5456	6.146	6.1483	5.0573	7.0835	1.63998
CIDEB	cell death-inducing DFFA-like effector b	4.8075	4.7618	4.897	5.1145	5.7328	4.9502	5.0265	4.806	5.6782	4.7421	5.537	6.7355	1.63972
NME8	NME/NM23 family member 8	3.9064	3.9602	4.2044	3.9233	3.8383	3.8895	4.221	3.9819	4.1873	4.0732	3.6703	5.6256	1.63871
PCDHB16	protocadherin beta 16	4.3689	4.7367	5.8403	5.9168	6.729	7.2884	7.1614	5.6967	6.3234	7.7392	8.0867	7.9911	1.63769
RRAGD	Ras-related GTP binding D	6.3398	7.5481	6.5668	6.7227	7.921	9.5075	8.6299	9.573	10.9942	7.7509	5.9176	9.5892	1.63725
BMP2	bone morphogenetic protein 2	7.8949	9.1481	8.289	7.5428	9.5966	3.9111	3.8784	6.0931	7.6874	6.409	6.5398	8.6348	1.63569
SP3P	Sp3 transcription factor pseudogene	3.638	3.5308	3.6228	3.7598	3.7815	3.5752	3.5936	3.6799	3.5382	3.5225	3.4456	5.2433	1.63531
SEC61A2	Sec61 alpha 2 subunit (S. cerevisiae)	5.552	5.6413	6.404	6.1918	6.7605	6.4981	6.577	6.3826	6.9313	5.8897	6.4654	7.9344	1.63497
PROC	protein C (inactivator of coagulation factors Va and VIIIa)	4.4138	4.2273	4.1388	4.1497	4.2427	4.2842	3.7103	3.9983	4.1186	4.0748	4.3952	5.7933	1.63387
WNT4	wingless-type MMTV integration site family, member 4	4.6393	4.4277	4.5346	4.7068	4.6774	4.6881	4.4257	4.6232	4.9504	4.3021	4.8515	6.2541	1.63348
USH2A	Usher syndrome 2A (autosomal recessive, mild)	3.1799	3.5442	3.0854	3.0635	3.2123	3.3193	3.2989	3.1934	2.9087	3.0474	3.4864	4.846	1.63333
PDE2A	phosphodiesterase 2A, cGMP-stimulated	4.8141	6.9767	4.4939	5.4955	6.1752	5.1333	6.2356	4.9775	5.1188	6.0379	4.2644	7.0623	1.63295
LOC286087	uncharacterized LOC286087	3.0218	2.9496	2.8709	2.9739	2.9587	2.8914	2.9331	2.999	3.0167	2.863	3.2007	4.6032	1.6324
TMEM170B	transmembrane protein 170B	4.9683	5.7981	4.5015	8.5508	3.9852	7.2583	7.2275	6.6539	3.7503	4.7092	4.6663	7.275	1.63233
NAPRT1	nicotinate phosphoribosyltransferase domain containing 1	6.6285	8.4532	7.5729	7.3589	7.5608	6.7548	7.4443	6.5351	7.7882	7.7819	8.3769	9.11	1.63223
LOC285178	uncharacterized LOC285178	4.6495	5.7976	5.0714	6.4876	5.7273	6.1411	5.1496	5.8207	5.4952	5.1984	5.5592	7.186	1.63167
BIK	BCL2-interacting killer (apoptosis-inducing)	7.9622	6.3476	5.0156	5.5769	5.2747	6.5425	5.8483	5.5227	5.0396	4.781	4.8631	7.3369	1.63015
CACNA2D3	calcium channel, voltage-dependent, alpha 2/delta subunit 3	7.1022	6.5552	5.3278	4.0933	6.4549	5.0244	3.9409	4.8956	4.714	8.495	5.2497	7.252	1.629
PLEKHB1	pleckstrin homology domain containing, family B (evectins) member 1	5.0245	5.8186	4.9428	4.4897	4.5309	5.6369	5.9409	4.2521	4.5621	4.4016	4.5654	6.5523	1.62816
NCSTN	nicastrin	9.5589	8.778	8.8202	8.1743	8.3231	8.0433	7.934	8.2883	8.6886	8.2755	8.2508	10.0946	1.62778
C2orf40	chromosome 2 open reading frame 40	3.8496	4.1091	3.9307	3.6763	4.0896	3.8631	3.968	3.7991	3.8369	4.1368	4.0556	5.5637	1.62599
LOC100134822	uncharacterized LOC100134822	6.4476	5.8629	5.7582	5.8418	5.245	5.7633	7.0037	6.2442	5.301	5.8267	5.5438	7.5192	1.62482
CNPY3	canopy FGF signaling regulator 3	7.1733	7.321	6.8673	7.3848	7.6578	7.9664	7.9504	7.6901	7.4	7.774	7.8062	9.1679	1.62324
TBX3	T-box 3	5.7012	8.8195	8.4891	6.3802	7.6777	7.5984	6.4082	7.8924	7.0379	8.562	8.1713	9.1441	1.62247
C1QL1	complement component 1, q subcomponent-like 1	4.9989	5.8989	7.3859	5.1276	6.6015	5.1487	6.3988	7.3203	6.1498	6.0253	5.5663	7.679	1.62245
EPHX1	epoxide hydrolase 1, microsomal (xenobiotic)	8.4158	8.8166	10.8129	6.4768	6.9653	8.4349	7.1491	5.9415	8.7274	7.9671	9.5996	9.7402	1.62138
ESYT1	extended synaptotagmin-like protein 1	9.7483	9.7603	9.4053	9.4166	9.2259	9.9773	9.6453	8.5883	9.8475	8.693	9.4705	11.0557	1.62131
DYNC1I1	dynein, cytoplasmic 1, intermediate chain 1	4.9403	5.0297	7.0841	4.2569	5.0924	4.1731	4.8372	5.5572	5.2703	5.6933	6.1515	6.9017	1.62115
RFX3	regulatory factor X, 3 (influences HLA class II expression)	6.7874	5.4096	6.147	4.6793	5.7976	5.2271	7.2088	5.0076	4.9038	5.2213	4.3158	7.1386	1.61994
SYN1	synapsin I	5.3893	5.9377	4.9936	5.5464	5.7056	5.2196	5.1798	5.1374	5.4829	5.2461	5.4797	7.011	1.61845
DHCR7	7-dehydrocholesterol reductase	8.9193	7.3284	6.9074	7.3874	7.5727	7.5648	8.3933	7.156	7.7779	9.4692	7.3848	9.424	1.61844
EPHB3	EPH receptor B3	4.549	5.1729	6.1874	4.9921	5.3758	5.0569	4.8564	5.5161	5.6116	6.6553	6.5441	7.1164	1.6148
YIPF3	Yip1 domain family, member 3	8.2307	8.8517	8.1894	7.9869	8.5429	7.9504	8.5617	7.67	8.2003	8.3456	8.5781	9.8972	1.61468
PGAP3	post-GPI attachment to proteins 3	6.7853	7.4783	6.5556	6.0635	6.5017	6.5763	5.926	6.6639	7.3533	6.676	6.9689	8.2996	1.61335
C1orf54	chromosome 1 open reading frame 54	6.0139	6.21	6.3269	4.8747	5.4779	7.8063	5.2148	5.6317	7.4995	5.2952	5.1182	7.5649	1.61316
DNAJC4	DnaJ (Hsp40) homolog, subfamily C, member 4	6.5189	8.3072	7.144	6.6973	7.1809	6.9748	6.7739	6.5218	7.4645	8.3222	7.6439	8.8448	1.61304
PSAP	prosaposin	12.2937	12.035	12.472	10.1594	10.5766	11.0381	10.8841	9.9743	11.6009	10.5358	10.3651	12.6979	1.6129
CBLC	Cbl proto-oncogene C, E3 ubiquitin protein ligase	4.3461	4.7759	4.7471	4.6411	4.4906	4.5919	4.5776	4.5206	4.5075	4.4656	4.5376	6.1764	1.61262
GRHL1	grainyhead-like 1 (Drosophila)	7.1948	4.3442	4.9667	4.6742	4.2662	4.8903	5.2758	4.6975	4.7567	4.0614	4.2063	6.461	1.61245
P4HA2	prolyl 4-hydroxylase, alpha polypeptide II	9.4487	9.7468	10.6385	9.4546	10.0606	8.8633	7.9209	9.9247	11.222	9.1432	9.0042	11.1964	1.61208
TUSC3	tumor suppressor candidate 3	9.9567	9.3604	10.7505	9.6416	9.6693	10.3709	9.6565	10.0562	10.2021	9.865	10.1079	11.5788	1.61179
NAALADL1	N-acetylated alpha-linked acidic dipeptidase-like 1	5.2957	5.1314	5.1916	4.9419	5.0375	4.9668	5.0593	5.4026	5.3718	5.1739	5.4331	6.7937	1.61137
DUSP26	dual specificity phosphatase 26 (putative)	4.6246	4.6453	4.6582	4.4869	5.8861	4.9041	4.9518	5.3653	4.477	4.7527	4.7291	6.4731	1.61118
CERS2	ceramide synthase 2	10.9755	9.4646	10.6304	9.1806	9.31	9.6583	9.4831	9.3318	9.4525	9.6245	9.6006	11.312	1.61092
SOX11	SRY (sex determining region Y)-box 11	3.8449	4.0196	4.5657	3.8645	3.9797	6.9267	6.5691	3.9	5.4734	7.8582	6.7546	6.861	1.61042
GUSBP5	glucuronidase, beta pseudogene 5	3.561	4.8055	4.1123	3.5643	3.9659	3.8317	6.357	4.8111	5.1204	3.5153	3.6392	5.9088	1.61028
DGKE	diacylglycerol kinase, epsilon 64kDa	7.2224	6.0875	5.703	6.0801	5.8621	7.023	6.7521	5.5824	5.1785	4.4642	4.2349	7.4442	1.60873
TMEM9	transmembrane protein 9	9.8011	9.5974	10.455	7.9877	9.8117	8.7116	9.2732	8.9667	10.0421	9.4828	8.7766	10.9635	1.60842
KLB	klotho beta	3.5882	3.842	4.0992	3.7565	3.8818	4.1051	4.128	4.3287	4.1501	4.0291	3.9086	5.5883	1.60491
PDGFRA	platelet-derived growth factor receptor, alpha polypeptide	7.235	4.4187	4.4921	4.6827	9.7229	4.4006	4.4669	5.3468	4.5728	12.8009	12.2415	8.3668	1.6049
GREM2	gremlin 2, DAN family BMP antagonist	3.5725	4.0708	3.8962	4.264	3.6788	4.7012	3.7588	3.6708	6.4757	6.7834	5.4467	6.1782	1.60375
TTLL6	tubulin tyrosine ligase-like family, member 6	4.1959	4.7912	3.9768	4.1141	4.4482	3.9544	4.2932	4.2105	4.2601	4.0283	4.2469	5.8305	1.60145
DAGLA	diacylglycerol lipase, alpha	4.5882	5.2659	4.7645	4.9465	4.7855	4.9877	4.6993	4.9679	5.0208	4.5827	5.1592	6.4882	1.60018
CMAHP	cytidine monophospho-N-acetylneuraminic acid hydroxylase, pseudogene	4.1837	6.6467	5.0996	5.0438	4.2969	7.5897	4.1555	3.9705	4.402	5.8189	4.5363	6.6666	1.599
TMEM17	transmembrane protein 17	7.376	6.0506	7.2221	6.3036	7.1346	7.5433	6.7256	6.3534	6.5873	6.4192	6.4439	8.3398	1.59802
LPAR2	lysophosphatidic acid receptor 2	5.9443	6.4789	5.8248	5.0002	6.1723	5.7943	6.5641	5.4274	5.6414	5.1559	5.2612	7.3493	1.59795
LIG4	ligase IV, DNA, ATP-dependent	7.1534	6.2362	6.9008	6.5914	6.5599	7.5926	6.8176	8.0433	6.9549	7.0046	6.6848	8.5558	1.59766
LOC728485	uncharacterized LOC728485	4.8219	7.137	4.0197	4.3741	4.6984	6.4973	3.65	4.4492	4.6572	4.1245	4.1332	6.376	1.59759
RNASEL	ribonuclease L (2',5'-oligoisoadenylate synthetase-dependent)	5.8977	6.1776	7.3544	5.0999	5.2396	5.2094	4.611	5.6734	5.6309	7.9598	6.3096	7.5211	1.59716
VCX2	variable charge, X-linked 2	4.2627	4.8226	4.8392	4.8085	4.7146	4.5024	4.4285	5.2485	6.942	4.9077	4.7259	6.5232	1.59569
MYB	v-myb avian myeloblastosis viral oncogene homolog	4.1015	4.083	4.2161	4.5186	5.2483	6.7195	6.3132	4.7338	4.4379	4.9856	5.39	6.5694	1.59235
ZNF257	zinc finger protein 257	3.0188	3.315	3.4744	3.1867	3.5537	3.0705	3.3922	3.4622	3.8902	3.0228	3.3239	4.9295	1.59219
NME3	NME/NM23 nucleoside diphosphate kinase 3	8.2091	8.9386	8.5533	6.9704	7.5079	6.9737	6.9211	4.5151	4.9861	7.8941	7.689	8.7882	1.59198
LOC91548	uncharacterized LOC91548	8.2319	8.1224	7.6746	7.608	7.5664	7.4447	8.4142	7.3963	7.3619	7.4387	7.2979	9.2783	1.5913
EPT1	ethanolaminephosphotransferase 1 (CDP-ethanolamine-specific)	8.8971	7.4309	8.3698	7.4469	7.7291	8.2904	8.0221	8.1586	7.3911	7.7579	7.6358	9.5112	1.59032
ANK3	ankyrin 3, node of Ranvier (ankyrin G)	7.6492	7.8293	8.2222	4.8787	8.9334	5.3118	5.0606	6.239	9.3335	6.4878	7.2796	8.6105	1.59004
SLC22A18	solute carrier family 22, member 18	7.9854	7.8995	7.0815	6.3257	7.3132	7.28	6.4624	5.3055	8.1523	7.5343	6.8734	8.6971	1.58681
TGFA	transforming growth factor, alpha	9.5824	6.6966	9.7453	7.1454	7.1277	9.1115	8.6463	8.0781	8.6781	6.1171	5.4024	9.434	1.58574
OAS1	2'-5'-oligoadenylate synthetase 1, 40/46kDa	9.2601	7.943	8.2376	5.4085	5.4855	7.8052	3.8108	4.9268	6.5912	4.4491	4.4374	7.7997	1.58559
ZDHHC17	zinc finger, DHHC-type containing 17	9.1519	9.4729	9.2491	8.8335	7.9753	8.5031	9.2759	8.938	8.059	7.7463	8.0423	10.2437	1.58485
STRA6	stimulated by retinoic acid 6	6.0115	7.6059	7.6055	4.9131	4.9489	5.9457	5.148	5.3321	5.3872	6.6813	6.2864	7.5725	1.58472
TACC2	transforming, acidic coiled-coil containing protein 2	9.0127	6.3896	8.2993	7.2723	6.9541	8.3565	7.9109	7.7735	8.7286	6.9562	7.5783	9.3329	1.58454
LOC100507312	uncharacterized LOC100507312	7.7646	6.4854	7.173	7.3436	7.7999	8.0199	8.3479	8.1358	6.8045	6.4465	7.4865	9.0204	1.58335
MIR3682	microRNA 3682	7.3165	6.4062	7.6749	6.5982	6.28	7.1023	6.8285	6.8816	5.9721	6.4033	6.8819	8.341	1.58232
NARS2	asparaginyl-tRNA synthetase 2, mitochondrial (putative)	9.1543	9.1068	8.38	9.0647	9.1302	9.474	8.8788	8.6087	8.5346	9.1387	8.8739	10.5225	1.58207
ETNK2	ethanolamine kinase 2	4.9345	6.0801	5.6426	5.4857	4.6432	4.3711	5.693	4.7367	4.444	6.2748	6.2133	6.9019	1.58199
NTRK2	neurotrophic tyrosine kinase, receptor, type 2	4.918	4.7848	4.8144	4.5782	6.2939	4.9765	4.6733	5.1784	4.8655	6.0635	4.8086	6.6683	1.58147
WWC1	WW and C2 domain containing 1	6.8187	5.8744	7.0011	8.4134	7.4759	4.7619	7.5663	6.7457	7.3351	7.9419	5.8133	8.4667	1.58055
TAPT1	transmembrane anterior posterior transformation 1	8.537	7.7127	8.3376	7.2754	8.1433	7.6989	7.9442	8.9362	8.0027	7.7031	7.6593	9.5735	1.57801
CPVL	carboxypeptidase, vitellogenic-like	3.704	7.6862	7.3524	8.0182	3.654	8.8451	6.6979	7.9736	5.3048	7.9762	7.4648	8.366	1.57716
LRRC7	leucine rich repeat containing 7	3.7822	4.1833	5.5909	4.531	3.9335	3.7744	4.0345	4.3845	6.158	3.7646	3.7574	5.9307	1.57667
MISP	mitotic spindle positioning	7.4332	6.2651	5.774	6.9138	6.116	6.8505	6.0983	5.5281	5.9618	5.8853	5.7534	7.8097	1.5752
LOC100527964	uncharacterized LOC100527964	5.7582	4.5058	5.8083	5.286	4.5353	5.0426	5.7481	5.9064	4.3189	5.0576	4.8917	6.7434	1.57441
CAPN13	calpain 13	5.3778	5.8321	5.5573	5.8043	5.8869	5.5796	5.8188	5.969	5.9253	5.828	6.0564	7.3586	1.57355
LINC00925	long intergenic non-protein coding RNA 925	4.1884	4.479	4.1153	4.5977	4.6879	4.5847	6.3377	4.5761	4.5464	4.3255	4.1263	6.17	1.57318
XPR1	xenotropic and polytropic retrovirus receptor 1	9.1965	7.9023	10.1794	8.5949	8.5979	9.5228	8.0608	8.5648	8.9102	8.4099	7.9792	10.293	1.57312
PTPN13	protein tyrosine phosphatase, non-receptor type 13 (APO-1/CD95 (Fas)-associated phosphatase)	7.3732	5.5032	8.8331	7.2581	5.2317	7.2907	6.389	7.0355	4.2992	8.6741	8.0141	8.4729	1.57273
ZNF232	zinc finger protein 232	7.2258	7.9356	6.9223	7.1249	7.6404	6.9635	8.0327	6.9829	7.3045	7.7996	7.1944	8.9477	1.57255
SYTL1	synaptotagmin-like 1	6.4011	6.3949	7.5505	4.7941	4.488	5.3346	5.1959	4.3528	4.5134	4.6945	4.6376	6.8777	1.57248
VASH1	vasohibin 1	5.6462	6.5359	5.4123	5.0156	5.6779	5.5383	5.3086	5.4482	5.3828	6.0649	5.7783	7.1908	1.5718
FAM198A	family with sequence similarity 198, member A	3.7383	4.499	3.5634	3.3301	3.4672	3.9153	3.6897	3.9166	4.1034	4.0269	3.7905	5.3929	1.57105
CNTNAP2	contactin associated protein-like 2	4.2949	4.2407	4.1549	4.1835	4.0215	4.0923	4.1513	5.0599	4.6115	4.1648	4.1472	5.8545	1.57064
DNAJC3	DnaJ (Hsp40) homolog, subfamily C, member 3	9.1686	8.7589	9.6106	8.9604	8.8171	9.526	8.9981	9.3	8.7916	8.6141	8.7898	10.6002	1.56973
DBP	D site of albumin promoter (albumin D-box) binding protein	4.814	8.5158	6.8645	5.0587	5.871	6.203	5.1947	4.8021	6.018	7.2163	6.1714	7.6356	1.56928
LRRTM2	leucine rich repeat transmembrane neuronal 2	4.2211	4.2526	3.9388	3.9481	4.0044	3.7196	4.1611	4.4976	3.8429	3.9955	4.2327	5.6433	1.56926
ENPP3	ectonucleotide pyrophosphatase/phosphodiesterase 3	4.565	5.1102	5.4698	4.5978	5.2209	5.0867	5.0937	5.0815	5.0716	5.1345	4.949	6.6008	1.56619
HGFAC	HGF activator	4.2936	4.2382	4.2779	4.3848	4.3558	4.2771	4.2768	4.6875	4.5227	4.4359	4.8005	5.9796	1.56589
KLHDC9	kelch domain containing 9	6.2324	6.4627	6.6616	5.7998	6.0283	6.2941	6.279	5.5388	7.2398	5.7688	5.9339	7.7688	1.56524
LINC00865	long intergenic non-protein coding RNA 865	7.6823	7.0321	5.4472	5.6177	5.087	5.2855	5.5336	5.2522	5.7509	5.239	5.6423	7.3443	1.56523
LHFPL1	lipoma HMGIC fusion partner-like 1	3.5921	3.6854	3.836	3.702	4.1538	3.7628	3.8358	3.9234	3.9213	3.8219	3.563	5.3649	1.56513
ZNF397	zinc finger protein 397	8.0967	7.9791	7.2147	6.792	7.3422	6.2243	6.4607	6.663	7.3511	7.7565	7.3069	8.7625	1.56366
ARHGEF28	Rho guanine nucleotide exchange factor (GEF) 28	6.7647	7.0295	6.5671	8.8163	7.6209	5.8868	8.6712	7.1388	6.9521	6.0622	6.8584	8.6871	1.56274
CNKSR2	connector enhancer of kinase suppressor of Ras 2	3.7642	4.1404	3.8587	7.1062	5.4202	4.1841	3.7791	4.0333	7.4061	4.5492	4.7839	6.3831	1.56261
ARID4B	AT rich interactive domain 4B (RBP1-like)	8.3072	8.3979	9.148	8.0601	8.042	8.9421	8.7366	8.453	7.9718	8.4483	8.0514	9.9769	1.5625
TMC6	transmembrane channel-like 6	7.0687	6.4515	5.0886	5.3952	4.6	4.8758	5.3149	4.8199	5.211	4.7129	4.9337	6.8779	1.56225
SMAD9	SMAD family member 9	4.426	6.3444	9.3284	8.189	7.968	8.4168	7.6188	9.2173	9.2879	8.2451	6.3504	9.3239	1.56098
SLC39A6	solute carrier family 39 (zinc transporter), member 6	10.9559	10.4537	10.472	10.026	10.7179	10.004	9.3561	11.0228	10.7485	9.739	10.8741	11.9577	1.56043
FAXC	failed axon connections homolog (Drosophila)	5.3174	3.9546	7.2225	4.5898	4.7746	6.2904	7.029	6.3483	7.1662	4.953	6.6615	7.4038	1.55768
CASKIN1	CASK interacting protein 1	5.552	5.7966	5.497	5.1596	5.6835	5.4233	5.5085	5.4816	5.6355	6.5986	6.6157	7.2786	1.5557
RHBDD2	rhomboid domain containing 2	8.5566	8.2227	9.1028	7.1907	8.0668	8.6714	8.1614	7.3372	8.9529	8.1415	8.5292	9.8207	1.55405
HLA-DMA	major histocompatibility complex, class II, DM alpha	6.3425	8.2421	7.402	4.6916	4.7609	6.2406	4.5364	6.7922	7.5491	5.0892	4.8013	7.5919	1.55118
PCYT1B	phosphate cytidylyltransferase 1, choline, beta	4.1298	4.5949	4.0495	4.2164	4.1685	4.1657	4.384	4.8111	4.1661	4.7728	4.4116	5.9029	1.55105
SLC24A3	solute carrier family 24 (sodium/potassium/calcium exchanger), member 3	4.6053	4.5472	4.9611	4.2186	8.8834	4.507	4.2193	4.6844	4.532	6.6342	6.1134	6.8151	1.55093
IQCE	IQ motif containing E	5.495	6.0601	5.8087	5.2767	4.3124	6.7103	5.0224	5.4213	6.4835	6.3033	7.1487	7.3729	1.55086
SLC24A2	solute carrier family 24 (sodium/potassium/calcium exchanger), member 2	4.5324	4.7523	4.3135	4.4917	4.3704	4.6699	4.7888	5.1563	4.4268	4.5864	4.4589	6.1451	1.54988
LOC100505498	uncharacterized LOC100505498	4.6126	4.3528	4.1641	4.2703	4.2104	4.3418	4.1103	4.9381	4.2315	4.146	3.9526	5.8526	1.54983
DOK4	docking protein 4	6.205	5.3353	6.7863	4.544	4.9986	6.7031	4.9265	4.9341	4.6189	5.7649	5.8396	7.064	1.54979
ALCAM	activated leukocyte cell adhesion molecule	9.6083	11.4808	10.6278	12.3114	11.6598	10.8098	11.865	11.4084	8.2596	12.0532	11.6199	12.6134	1.5494
INPP1	inositol polyphosphate-1-phosphatase	8.4618	8.3527	7.5593	8.4233	8.2403	8.9252	8.6351	8.258	8.3731	8.3899	8.5207	9.9254	1.54909
SCAMP3	secretory carrier membrane protein 3	9.7687	8.8983	8.7491	8.1611	8.4697	8.4572	8.2478	8.8945	9.11	8.5937	9.0068	10.3064	1.54668
ZNF662	zinc finger protein 662	5.3403	5.8806	3.7405	3.7709	4.0555	3.7255	6.6276	3.6757	5.1095	5.9492	6.1777	6.46	1.54609
LRRN4	leucine rich repeat neuronal 4	3.5951	5.3384	3.7278	4.3732	5.843	3.5926	5.2985	3.9774	4.0849	4.2472	3.8089	5.8975	1.54414
PLCXD1	phosphatidylinositol-specific phospholipase C, X domain containing 1	7.7656	6.5294	6.2382	7.317	7.0165	7.8636	7.5286	6.3316	6.0132	6.4185	6.1366	8.3754	1.54278
KCTD21	potassium channel tetramerization domain containing 21	7.2705	6.7452	6.1765	7.0042	6.6617	6.7169	6.001	5.9487	6.6758	6.7061	6.8647	8.1582	1.54263
PCSK5	proprotein convertase subtilisin/kexin type 5	3.8084	3.8634	5.9458	3.8404	7.2226	3.6641	3.7458	3.8354	3.8179	6.7606	6.4789	6.3566	1.53994
SPTLC2	serine palmitoyltransferase, long chain base subunit 2	7.9921	7.8774	7.3713	7.8104	8.0143	7.9048	8.3159	6.2355	7.9583	7.4881	7.4605	9.2152	1.53987
DOCK3	dedicator of cytokinesis 3	4.1188	4.1844	6.0564	3.8477	4.5589	4.4731	6.0861	4.9791	5.2622	4.2764	3.6012	6.2165	1.53975
TPBG	trophoblast glycoprotein	11.0099	10.9436	8.9037	9.6538	11.5052	9.5656	8.8675	9.4489	9.8029	10.6618	11.6629	11.7227	1.53854
TLE6	transducin-like enhancer of split 6 (E(sp1) homolog, Drosophila)	4.0052	5.056	4.7038	3.9662	4.2662	4.3571	4.0634	5.252	6.2251	4.7144	4.2157	6.1589	1.53844
PLCB4	phospholipase C, beta 4	5.9017	8.8537	9.136	9.4144	9.459	7.5703	7.3852	9.4806	7.8561	5.7005	6.0764	9.432	1.53801
FBXO41	F-box protein 41	6.7662	6.8632	6.0009	6.4585	6.5402	6.8938	6.8764	6.0236	5.6551	7.2948	6.945	8.1122	1.53786
NGF	nerve growth factor (beta polypeptide)	4.9046	5.1493	4.8658	7.0142	4.9674	5.6352	4.8703	5.7229	6.2652	7.4754	8.3287	7.4636	1.53642
FLRT1	fibronectin leucine rich transmembrane protein 1	5.6638	4.0318	6.2894	4.5488	4.5148	4.5703	4.4881	4.1464	5.0842	5.9566	4.5661	6.4322	1.53581
GDPD5	glycerophosphodiester phosphodiesterase domain containing 5	6.3788	7.407	6.1418	6.8351	6.9993	6.2916	6.3468	6.5881	6.895	7.2926	7.5642	8.3301	1.53553
EPS8L2	EPS8-like 2	7.8028	8.8004	7.5827	8.0354	7.1424	6.3043	7.7159	5.95	6.065	4.3767	4.9794	8.3303	1.53439
DSERG1	Down syndrome encephalopathy related protein 1	6.4781	5.5043	6.2415	6.067	5.7803	5.9071	7.5269	6.1015	4.996	5.4989	5.0951	7.4613	1.53433
ACSL6	acyl-CoA synthetase long-chain family member 6	4.7148	4.4263	4.6609	4.7861	4.8319	4.8746	4.9251	5.5107	4.9923	4.9069	5.3011	6.4334	1.53061
RFPL1S	RFPL1 antisense RNA 1	3.8345	3.8004	3.6487	3.4342	3.6396	3.476	6.6017	3.2932	3.7526	3.4381	3.6852	5.4028	1.52969
MAST1	microtubule associated serine/threonine kinase 1	3.7964	4.0434	3.7505	3.9149	4.0467	3.7867	3.935	3.7355	4.0074	3.8956	4.5114	5.4766	1.52901
ANK1	ankyrin 1, erythrocytic	4.4915	5.1765	4.8811	4.9213	4.6595	6.1718	4.4836	4.8911	4.9779	4.7472	5.2883	6.5007	1.5289
SRRM4	serine/arginine repetitive matrix 4	4.7386	4.9536	4.8702	4.8593	5.1541	4.8026	4.7202	5.0285	4.9969	5.1349	5.1217	6.4724	1.52871
COX20	COX20 cytochrome C oxidase assembly factor	8.0893	7.8854	9.5421	9.4709	9.0498	10.1861	8.9334	9.9867	9.6273	9.3491	9.7994	10.7908	1.52539
DLGAP2	discs, large (Drosophila) homolog-associated protein 2	3.8348	3.9878	4.112	3.9043	3.8302	3.9552	3.9219	4.4025	3.9797	4.0141	4.1253	5.5309	1.52474
ERMP1	endoplasmic reticulum metallopeptidase 1	8.5086	8.8402	8.0517	7.304	8.2145	7.6174	8.5623	8.882	8.5236	7.6286	6.4541	9.5761	1.52274
ANKH	ANKH inorganic pyrophosphate transport regulator	8.9595	9.7687	10.2189	7.6028	8.8034	9.0179	8.4483	8.1451	5.7617	8.798	9.3861	10.1503	1.52208
FAAH	fatty acid amide hydrolase	4.6294	4.9093	5.307	4.4853	4.3854	4.7424	4.9267	5.1168	5.1566	4.8621	4.861	6.3747	1.52179
FRRS1L	ferric-chelate reductase 1-like	4.2754	4.0847	4.3597	4.3923	4.5128	4.6916	4.4356	4.9753	4.6276	4.5539	4.6512	6.0269	1.52144
ANKS1B	ankyrin repeat and sterile alpha motif domain containing 1B	4.3376	4.0665	4.0605	3.7034	4.1347	6.1648	4.299	4.4434	4.2707	5.3528	5.2216	6.0718	1.52135
MARCH4	membrane-associated ring finger (C3HC4) 4, E3 ubiquitin protein ligase	4.7339	6.4406	4.536	8.6568	7.1113	9.6373	6.1377	5.7637	4.6821	5.3643	5.7624	7.777	1.52008
SLC25A44	solute carrier family 25, member 44	8.4231	7.3522	8.499	7.8781	7.6687	8.1857	7.8902	8.8105	8.636	7.6911	7.855	9.6006	1.51973
LOC221272	uncharacterized LOC221272	4.6837	4.6328	4.1203	4.2674	4.2005	4.0179	4.6691	4.3563	4.1942	4.1752	3.9419	5.8142	1.5179
ULK3	unc-51 like kinase 3	6.9958	7.0967	7.1365	6.9887	7.2081	6.5547	7.2732	6.5691	7.442	6.9215	7.4004	8.5712	1.51786
BVES-AS1	BVES antisense RNA 1	3.4436	4.017	3.533	3.3644	3.8668	3.4637	3.393	3.714	3.6346	3.7793	3.7568	5.1499	1.51661
ARL10	ADP-ribosylation factor-like 10	7.8604	5.5075	6.7343	4.8294	7.7989	5.3291	8.3571	5.3654	5.9749	9.2075	7.7744	8.3108	1.51635
UNC13B	unc-13 homolog B (C. elegans)	7.7967	7.2594	6.4164	8.0951	7.1463	8.0378	6.9454	7.1563	7.4999	7.2234	7.1605	8.8544	1.51465
LINC00957	long intergenic non-protein coding RNA 957	8.1625	7.9142	7.4301	7.3256	7.4069	7.1463	8.1938	7.1769	7.4061	7.5194	7.7161	9.0949	1.51327
CARD18	caspase recruitment domain family, member 18	3.6537	5.7579	3.9549	3.74	3.7735	3.9229	3.6831	3.8012	4.1292	3.7166	4.1503	5.539	1.51325
FAM8A1	family with sequence similarity 8, member A1	7.8773	8.8614	9.2134	8.8576	8.7618	8.6175	9.4916	8.8102	8.8232	8.4469	7.6018	10.1823	1.51296
KLHL23	kelch-like family member 23	6.587	5.2986	4.2221	6.1822	6.0072	6.9	7.5469	6.078	4.6684	5.2172	4.5417	7.2616	1.51166
MSMO1	methylsterol monooxygenase 1	9.9146	9.1271	9.9757	8.7502	9.6585	8.8491	10.0567	9.8172	9.6535	12.131	9.7721	11.3029	1.51147
RPRD2	regulation of nuclear pre-mRNA domain containing 2	8.1923	7.7611	8.0537	7.6027	7.6177	7.8648	7.708	7.5096	7.6875	7.8426	7.901	9.3061	1.51146
CLPTM1L	CLPTM1-like	10.5833	10.427	11.4963	10.3717	9.6421	10.4637	10.0241	10.2528	10.8672	9.345	10.3131	11.8553	1.51109
MIPEPP3	mitochondrial intermediate peptidase pseudogene 3	5.4591	5.2193	4.6962	5.3555	4.7777	5.5941	5.8621	6.4317	4.9438	5.1293	6.0918	6.9253	1.5107
FGFBP3	fibroblast growth factor binding protein 3	5.0497	4.1724	5.1466	4.6218	4.5413	5.119	4.8057	4.316	5.2492	4.6394	4.3456	6.2379	1.51002
CENPV	centromere protein V	8.4443	4.7873	7.7417	7.42	5.0673	9.1123	9.9077	8.6134	8.4623	8.5845	6.9381	9.2442	1.50975
CSPG5	chondroitin sulfate proteoglycan 5 (neuroglycan C)	5.0967	4.6413	4.4788	5.0492	4.8699	5.4168	6.3974	7.0937	5.4856	4.6956	5.0002	6.8026	1.5094
ZNF239	zinc finger protein 239	8.1652	6.827	7.3325	6.5648	6.9594	7.2683	7.414	6.3301	6.991	7.1729	6.8769	8.5908	1.50879
HSPA2	heat shock 70kDa protein 2	6.3968	5.6662	9.1755	5.4313	5.8841	8.2468	9.4086	5.7552	9.1699	5.752	6.2116	8.5173	1.50839
ILDR1	immunoglobulin-like domain containing receptor 1	4.4996	4.7882	3.8096	4.5448	4.2295	4.0984	4.2186	4.3795	4.2607	4.2251	4.4082	5.823	1.50825
CACNA1H	calcium channel, voltage-dependent, T type, alpha 1H subunit	4.664	4.3095	6.0487	4.8791	4.6122	4.6868	4.9258	4.4395	5.0185	4.8253	5.0426	6.3666	1.50733
DGKG	diacylglycerol kinase, gamma 90kDa	5.5851	4.2138	4.7168	4.2538	3.9962	5.7547	4.6056	5.8411	5.1811	4.2446	5.0701	6.367	1.50674
LOC100272216	uncharacterized LOC100272216	8.604	9.0837	8.0806	7.451	7.2084	6.5694	8.76	7.5544	6.6097	7.1604	6.9748	9.1475	1.50601
ZKSCAN7	zinc finger with KRAB and SCAN domains 7	5.7663	5.6866	5.0907	4.1274	4.3387	5.6076	5.3633	4.992	6.5686	6.156	6.3053	6.9592	1.50443
SLC16A14	solute carrier family 16, member 14	4.6202	4.2536	4.2139	6.5161	3.5371	8.31	6.7619	4.0901	8.6677	6.7947	6.1388	7.3132	1.50374
HSPH1	heat shock 105kDa/110kDa protein 1	10.0439	9.2842	10.4675	10.7614	9.7587	10.6192	10.2952	11.0177	10.5672	9.1425	9.7945	11.6628	1.50353
SLC43A1	solute carrier family 43 (amino acid system L transporter), member 1	7.7047	6.2851	5.3333	6.2102	6.5641	5.9176	6.254	5.4439	5.9854	6.0961	6.204	7.6849	1.50323
TGM3	transglutaminase 3	3.7215	3.8319	3.5739	4.0064	3.8045	4.1355	3.7733	3.9772	4.0124	3.9775	4.1338	5.4058	1.50145
LRBA	LPS-responsive vesicle trafficking, beach and anchor containing	8.3788	8.6427	8.5699	7.6689	8.043	8.1248	7.9853	7.6831	8.0824	8.6791	7.694	9.6406	1.49951
TMEM220	transmembrane protein 220	4.9982	4.2597	4.6238	4.3583	4.5354	4.0034	4.3521	4.5059	5.5064	4.6199	6.2661	6.2291	1.49917
CCDC14	coiled-coil domain containing 14	9.5747	9.1644	8.0311	9.0768	8.7241	8.8233	10.4128	9.7042	8.6174	9.1842	8.6927	10.5905	1.49907
SLC26A11	solute carrier family 26 (anion exchanger), member 11	8.1267	9.153	9.4386	7.9402	6.6512	7.6497	7.1623	7.7199	8.0587	7.3751	7.7064	9.406	1.49856
STPG2	sperm-tail PG-rich repeat containing 2	4.7123	4.5678	4.3996	4.6144	4.6453	4.346	4.5207	4.409	4.4914	4.4902	4.7561	6.0395	1.49834
ZNF738	zinc finger protein 738	7.0783	7.2864	6.9836	7.7827	7.2196	8.4585	8.5316	9.4053	7.3727	6.1047	4.2069	8.8101	1.49825
FUT2	fucosyltransferase 2 (secretor status included)	4.5509	4.7334	4.4756	4.6967	4.6095	4.9167	4.6327	4.8744	4.9763	4.4893	4.7452	6.1979	1.49784
LOC101060510	uncharacterized LOC101060510	4.1667	4.1711	5.0558	7.1025	4.152	4.8492	4.5364	5.5093	4.5867	4.4159	5.4668	6.4077	1.49748
DCDC2	doublecortin domain containing 2	3.7422	4.179	3.6442	3.9594	9.1525	3.97	6.488	4.988	3.515	3.7883	3.7675	6.15	1.49599
COQ10A	coenzyme Q10 homolog A (S. cerevisiae)	7.3961	8.1896	7.627	7.4042	7.3353	7.9232	7.2649	6.9478	7.2999	6.6213	6.9336	8.8539	1.49545
ZNF667-AS1	ZNF667 antisense RNA 1 (head to head)	6.7721	8.374	8.6385	7.9228	7.4573	8.1702	7.7491	4.7694	7.098	3.7285	3.8798	8.2735	1.49535
MAGEB1	melanoma antigen family B, 1	3.575	7.4878	3.3202	3.7882	3.3603	3.6447	3.4383	3.9938	3.9134	3.928	3.6793	5.5062	1.49447
NCR3LG1	natural killer cell cytotoxicity receptor 3 ligand 1	8.5763	5.9605	6.1681	6.9841	4.669	7.5655	8.4074	6.1136	7.6899	5.8533	6.1308	8.2325	1.49445
PHOSPHO2	phosphatase, orphan 2	7.0349	6.08	7.2582	6.5528	7.0762	7.5415	7.4346	7.4506	7.1592	5.9527	6.0764	8.3683	1.49402
IQSEC1	IQ motif and Sec7 domain 1	6.6919	7.0359	6.549	6.8061	6.4185	7.537	7.4752	6.2241	5.7994	6.8652	6.5068	8.2118	1.49279
MFSD4	major facilitator superfamily domain containing 4	5.1043	4.8593	4.9769	4.8414	4.5975	4.8774	5.0423	5.2614	5.194	4.843	4.7172	6.4304	1.4927
SEMA4G	sema domain, immunoglobulin domain (Ig), transmembrane domain (TM) and short cytoplasmic domain, (semaphorin) 4G	5.552	6.1915	5.3587	4.5296	5.2115	5.124	5.0825	5.4174	5.3016	4.7349	5.1216	6.7311	1.49244
ETNK1	ethanolamine kinase 1	9.3436	8.086	9.0297	8.4191	7.6534	9.3249	9.2328	9.0288	7.7902	8.8801	8.4994	10.1549	1.49235
KIFC2	kinesin family member C2	6.2856	6.6093	6.1968	6.054	6.3883	6.1648	6.3211	6.6314	6.5453	6.3614	6.2038	7.8342	1.49222
SLC39A9	solute carrier family 39, member 9	9.4643	9.897	9.1054	9.0586	9.4229	9.805	9.2243	8.9788	9.8208	9.3615	8.9602	10.8634	1.49078
ITFG3	integrin alpha FG-GAP repeat containing 3	7.7446	8.7157	8.489	7.0593	7.3426	7.4048	7.4661	6.9198	8.1329	8.2866	8.3192	9.2972	1.48987
KIAA0895	KIAA0895	5.6366	4.3533	6.6556	5.0866	3.855	6.7641	5.3329	7.0621	4.4757	4.6317	4.1807	6.7645	1.48865
WASF1	WAS protein family, member 1	9.2067	7.9775	7.9831	8.8214	7.7852	8.8195	8.4591	9.076	8.4081	8.377	8.0276	9.9378	1.4886
LCORL	ligand dependent nuclear receptor corepressor-like	8.585	7.7192	7.9488	7.5155	7.7355	7.5936	8.0719	8.5824	7.8814	7.9309	7.4823	9.4016	1.48828
SSR2	signal sequence receptor, beta (translocon-associated protein beta)	11.7542	11.5689	11.5347	10.4336	11.0232	10.6555	10.739	10.9867	11.5555	10.6581	11.3377	12.6014	1.48803
LOC100289333	uncharacterized LOC100289333	9.0018	8.8358	8.42	8.5986	7.9814	7.8812	9.2751	8.2972	7.4366	8.248	8.1786	9.8656	1.48794
MANBA	mannosidase, beta A, lysosomal	6.6432	7.3968	7.3377	5.9614	6.472	6.4991	6.3469	6.2404	7.976	6.6745	6.3664	8.206	1.48651
CABYR	calcium binding tyrosine-(Y)-phosphorylation regulated	4.6639	4.3453	4.65	4.6046	5.7256	4.4197	5.2176	4.7479	6.2301	4.8427	6.0223	6.5279	1.4852
RNF157	ring finger protein 157	7.1003	6.5718	5.6938	5.9841	6.1225	5.8034	6.432	5.8161	5.8767	6.0933	5.3932	7.5656	1.48495
ANKRD20A12P	ankyrin repeat domain 20 family, member A12, pseudogene	5.3214	4.9261	4.7343	4.7353	5.0804	4.3426	4.6204	5.5568	4.9889	5.0843	4.6155	6.3929	1.48326
NENF	neudesin neurotrophic factor	7.5581	8.691	9.4366	8.5985	8.9542	8.9751	9.076	9.2845	9.7851	8.9284	8.9565	10.4144	1.48313
SLC44A3	solute carrier family 44, member 3	7.0269	3.9755	5.682	3.9878	3.9843	4.1522	3.6975	5.6026	6.1552	3.6313	3.5373	6.1585	1.48281
PBXIP1	pre-B-cell leukemia homeobox interacting protein 1	8.2774	8.1415	8.3434	6.1663	7.1416	5.5725	6.6837	6.2388	6.6146	6.5188	6.3111	8.3898	1.47983
ARHGAP32	Rho GTPase activating protein 32	6.9095	7.2121	5.9614	6.5212	7.7206	7.4341	8.0242	7.0515	6.674	7.0622	7.0567	8.5364	1.47935
ICA1L	islet cell autoantigen 1,69kDa-like	5.1277	5.386	6.181	5.8333	5.0492	6.8776	6.998	6.4165	6.7875	6.1605	6.0992	7.5606	1.47728
CCDC68	coiled-coil domain containing 68	6.3386	4.9248	5.0804	5.7415	6.1852	5.3789	4.0945	5.2325	4.0804	3.7796	4.091	6.4701	1.4767
HID1	HID1 domain containing	4.5881	4.9813	4.3711	4.9239	4.7347	4.9503	4.5352	4.5452	4.7921	4.4471	4.6287	6.1577	1.47609
MAP1LC3A	microtubule-associated protein 1 light chain 3 alpha	6.2163	5.754	6.468	6.0731	6.2971	5.6086	6.1296	5.8069	6.609	7.2925	7.5667	7.8234	1.47596
INPP5F	inositol polyphosphate-5-phosphatase F	8.7229	7.9502	8.2263	7.7438	7.9055	8.455	8.57	8.0692	7.6157	8.38	7.8244	9.6075	1.4745
SYCE1	synaptonemal complex central element protein 1	3.6106	3.6902	3.5541	3.5729	3.8399	3.599	3.7523	4.0167	3.6617	3.4624	3.6071	5.144	1.47428
DNMT3A	DNA (cytosine-5-)-methyltransferase 3 alpha	7.372	6.9536	7.8549	5.525	6.5667	6.659	7.2721	5.1287	6.8155	7.9363	7.5643	8.3511	1.474
NCOA1	nuclear receptor coactivator 1	7.176	7.5073	7.2691	7.0976	7.227	7.9286	7.2582	7.2142	7.5938	7.3462	7.8574	8.8805	1.47365
AP1G2	adaptor-related protein complex 1, gamma 2 subunit	7.7286	7.7123	7.956	6.9264	6.2111	7.1459	7.528	5.8962	6.8021	6.491	6.1583	8.431	1.47137
FLJ16734	uncharacterized LOC641928	5.51	3.6419	3.5879	3.3544	3.6744	3.6076	4.053	3.9853	4.0636	3.7433	3.8422	5.3856	1.47073
GDF11	growth differentiation factor 11	5.6011	7.6394	7.051	7.1582	6.272	7.07	6.5773	6.0262	7.0463	6.0954	7.0976	8.1645	1.47045
SIL1	SIL1 nucleotide exchange factor	7.6139	7.4336	7.9229	7.3572	7.0092	6.7707	7.2562	7.7721	8.1085	8.0495	7.587	9.0047	1.47008
INPP5D	inositol polyphosphate-5-phosphatase, 145kDa	4.8349	4.9258	4.1308	4.7186	5.2486	4.6664	4.8356	5.1528	4.5559	4.8691	4.636	6.2445	1.465
LOC280665	anti-CNG alpha 1 cation channel translation product-like	4.7161	3.9956	4.3272	4.4075	4.0405	4.001	4.2476	4.5743	4.1417	3.9897	4.1073	5.6963	1.46462
ZNF790-AS1	ZNF790 antisense RNA 1	4.6624	5.7059	6.5065	5.0001	5.4231	6.049	4.7319	5.7192	5.0782	3.9043	4.0814	6.6332	1.46393
STX3	syntaxin 3	8.0661	7.486	7.1812	8.265	8.2114	7.5643	6.9838	8.023	8.1351	7.5273	7.7828	9.2116	1.46378
PHF8	PHD finger protein 8	6.5118	6.6871	6.9032	6.683	6.7184	7.1838	7.3852	7.0907	6.691	6.1326	6.0249	8.1919	1.46356
NUDT14	nudix (nucleoside diphosphate linked moiety X)-type motif 14	5.9916	6.6738	5.9604	6.3567	6.3652	7.1562	5.7394	6.1045	7.734	4.8972	5.2894	7.668	1.46178
FLJ38717	FLJ38717 protein	6.9577	7.0316	5.4424	5.5441	5.643	5.3203	7.7333	5.5639	5.3741	6.1055	5.4687	7.4784	1.46162
COX17	COX17 cytochrome c oxidase copper chaperone	10.0452	9.3936	9.1281	9.4261	9.4954	9.6122	9.8614	10.06	9.9417	9.4766	9.7159	11.1121	1.46154
GRIK3	glutamate receptor, ionotropic, kainate 3	3.4929	3.9554	3.7513	3.8485	3.8706	3.6959	3.6901	3.6647	3.9422	3.6112	3.9233	5.2287	1.46087
KIAA0247	KIAA0247	8.2889	8.6851	7.5994	7.5974	8.6574	7.0067	7.0181	7.0234	7.8628	7.2178	7.209	9.1118	1.46035
TMEM59	transmembrane protein 59	10.8951	11.8036	11.8975	10.451	10.7118	10.0338	10.2757	10.7538	10.9425	10.7197	10.8833	12.3117	1.46008
CDS1	CDP-diacylglycerol synthase (phosphatidate cytidylyltransferase) 1	7.904	6.1423	6.9351	5.2479	5.4537	6.6145	5.9596	7.3818	7.2266	5.9017	5.5628	7.8532	1.45956
N4BP2	NEDD4 binding protein 2	8.0182	6.4112	7.5222	6.4418	6.892	7.6366	6.5387	7.0511	6.6045	7.3216	6.9576	8.4954	1.45945
BRSK2	BR serine/threonine kinase 2	3.9654	4.4192	4.1041	3.857	4.3996	4.3752	5.0263	4.3403	4.2738	4.2386	4.6084	5.7868	1.45881
LOC728093	putative POM121-like protein 1-like	9.5727	9.9538	8.8929	8.0689	7.9266	7.3202	9.5472	8.9116	7.1517	7.8547	7.1901	9.8575	1.45837
ZFP3	ZFP3 zinc finger protein	3.7233	3.7579	6.3129	6.1526	3.8652	6.7205	6.6258	3.6962	6.1029	4.8358	4.1763	6.5461	1.45797
CAMK2N2	calcium/calmodulin-dependent protein kinase II inhibitor 2	5.5543	7.1795	5.7426	5.7912	7.5645	5.5396	5.7193	6.7888	6.3895	6.4368	7.0694	7.8005	1.45727
RBM38	RNA binding motif protein 38	5.385	5.2851	5.5975	6.1108	5.6501	5.5896	6.3338	5.3811	4.0965	5.3017	5.7619	6.9563	1.45693
LOC100505912	uncharacterized LOC100505912	3.7309	4.1957	5.0018	3.6908	4.9355	3.7735	4.7301	3.6101	3.6234	4.4772	3.5734	5.5782	1.45616
SH3PXD2A	SH3 and PX domains 2A	6.6807	8.1068	7.4807	4.6451	7.547	7.3414	6.526	6.937	6.0473	8.6316	8.373	8.5746	1.45491
SERP2	stress-associated endoplasmic reticulum protein family member 2	4.4544	5.3837	4.4758	4.4132	4.4455	4.3973	4.4919	6.8111	7.8146	4.8143	7.269	6.7976	1.4548
GANAB	glucosidase, alpha; neutral AB	10.8161	11.2758	9.799	10.2591	10.5225	10.0392	10.8423	8.7413	8.4095	10.2721	10.4822	11.5874	1.45475
LOC440934	uncharacterized LOC440934	4.158	3.8999	4.0004	3.6939	3.9315	3.7126	3.827	3.6695	4.0171	3.8501	3.6199	5.3069	1.45418
ZNF382	zinc finger protein 382	3.9394	5.5129	5.7308	5.5226	6.0692	6.6959	6.5653	6.2414	6.3471	3.6409	3.5964	6.8956	1.45361
GSTT1	glutathione S-transferase theta 1	6.0475	8.0758	9.0544	3.9054	4.0176	7.4091	4.0373	4.2064	3.8638	6.1983	6.6183	7.2201	1.45338
TAPT1-AS1	TAPT1 antisense RNA 1 (head to head)	6.4092	6.2115	6.3928	4.9098	4.9048	5.0319	6.2898	6.046	4.969	6.0334	6.1324	7.2106	1.45327
ARL5B-AS1	ARL5B antisense RNA 1	5.9333	6.433	6.462	5.5527	5.5723	4.9558	6.5275	5.3147	4.3339	6.1287	5.5544	7.1572	1.45099
TERF2IP	telomeric repeat binding factor 2, interacting protein	8.9906	9.0948	9.7317	8.8518	9.0893	9.0789	9.1207	7.9391	8.7727	9.2513	9.1093	10.4525	1.44975
UMODL1	uromodulin-like 1	3.3175	3.3221	3.1818	3.4401	3.6755	3.1492	3.1645	3.4786	3.558	3.3208	3.2026	4.796	1.44957
TBCK	TBC1 domain containing kinase	6.7909	8.0141	7.9967	7.0483	7.7753	7.3931	8.3522	6.4848	8.1285	8.4908	8.1521	9.1416	1.44825
A2M-AS1	A2M antisense RNA 1	3.9639	6.0434	4.6599	4.3959	4.4403	3.8017	4.0925	4.1298	3.6307	4.3121	4.1498	5.7769	1.44781
TUBB2A	tubulin, beta 2A class IIa	8.9655	8.594	9.3787	10.4435	10.2691	10.6128	9.19	11.0567	11.7433	10.8751	11.4674	11.6834	1.44739
LOC642236	FSHD region gene 1 pseudogene	7.7039	7.5257	7.6779	7.1933	6.9264	7.2768	5.6921	7.2048	6.1684	6.398	6.873	8.4145	1.4472
TKTL1	transketolase-like 1	4.4306	4.1975	4.0674	4.0421	3.8646	4.4472	4.1844	4.2251	4.0691	4.0476	4.0124	5.5911	1.44674
RDH12	retinol dehydrogenase 12 (all-trans/9-cis/11-cis)	4.9253	4.2724	4.9009	4.7203	5.2467	4.8545	5.0993	4.6972	4.739	5.162	4.9566	6.3169	1.44652
EPC1	enhancer of polycomb homolog 1 (Drosophila)	8.3073	7.9527	8.71	7.8638	8.1604	8.8332	8.8066	8.2348	8.2262	7.5898	8.508	9.7337	1.44345
CNNM2	cyclin M2	6.3901	6.4964	6.4892	5.3155	5.9179	5.783	5.8251	5.5918	6.0187	5.6316	6.1645	7.408	1.4422
PWAR5	Prader Willi/Angelman region RNA 5	5.4283	4.3117	6.7502	4.7824	3.9679	5.8169	7.2714	3.5831	3.6502	4.7203	3.7823	6.3566	1.44163
CLIP3	CAP-GLY domain containing linker protein 3	6.1687	5.2474	8.4195	5.1653	7.2523	5.8177	5.462	5.2987	7.6085	7.4738	7.8518	7.9653	1.44115
TMEM116	transmembrane protein 116	7.2091	6.1234	7.2623	7.0015	6.6726	7.1944	7.1638	7.4024	7.0642	7.4188	7.3198	8.5168	1.44114
AMPD3	adenosine monophosphate deaminase 3	8.4521	8.2856	5.3425	6.6093	8.3698	6.7752	6.8938	6.9342	7.6811	6.0334	6.5221	8.5224	1.44066
INTS4	integrator complex subunit 4	8.5705	8.9268	7.023	8.5029	8.084	7.9911	8.0776	7.4936	7.6933	8.1107	7.7689	9.4622	1.44016
POGZ	pogo transposable element with ZNF domain	9.5211	8.8196	8.6818	7.9855	8.7165	8.2113	8.6561	8.4244	8.1689	8.5156	8.0272	9.9585	1.43777
KIAA1467	KIAA1467	7.3803	7.293	7.1464	6.9512	7.0821	7.0922	7.2116	6.0995	7.3712	6.1837	6.2295	8.3502	1.43741
JMJD8	jumonji domain containing 8	5.4798	6.3865	7.7439	7.4633	7.3014	5.5451	7.5393	5.013	7.2344	7.0792	8.1847	8.2528	1.43729
2003-09-01	septin 3	4.8917	4.8228	6.5643	4.9978	5.1833	5.3851	5.7809	5.4385	5.499	6.4582	5.7198	6.9586	1.43665
SERINC1	serine incorporator 1	10.9949	10.4239	10.4105	10.4606	9.6623	9.9472	9.9379	10.4833	9.6461	10.4041	10.1849	11.6686	1.43626
RAP1GAP	RAP1 GTPase activating protein	5.602	5.8276	6.6775	5.4696	5.2508	5.173	5.363	5.6259	6.0859	5.9228	5.3143	7.1009	1.43614
LOC494150	prohibitin pseudogene	5.1118	5.5052	4.1817	5.1654	4.3245	4.9007	5.735	5.3544	3.9349	4.8539	4.2406	6.2823	1.43611
LAPTM4B	lysosomal protein transmembrane 4 beta	11.93	11.3723	12.6403	11.4137	11.8502	11.9823	12.5152	12.4339	11.8682	11.9264	11.6565	13.3981	1.43546
CRISP2	cysteine-rich secretory protein 2	3.6236	3.5012	3.6352	3.7963	3.2232	3.7188	3.4031	3.4286	3.4965	3.4178	3.8201	4.9867	1.43539
TTC22	tetratricopeptide repeat domain 22	6.3177	6.3755	4.3582	4.0673	4.1389	4.0407	6.1825	4.404	4.4683	4.0037	3.9472	6.1903	1.43539
HTR3A	5-hydroxytryptamine (serotonin) receptor 3A, ionotropic	4.0011	4.3674	4.3702	4.029	4.478	4.4603	4.1251	4.2822	4.6929	4.1489	4.4586	5.7444	1.43406
TNFRSF11A	tumor necrosis factor receptor superfamily, member 11a, NFKB activator	4.2715	4.818	4.5554	6.9278	7.8452	4.634	5.1746	7.1916	7.9601	6.8342	7.2487	7.5668	1.43397
C1orf172	chromosome 1 open reading frame 172	4.7824	4.6861	4.609	4.2261	4.6917	4.4573	4.5416	4.5969	5.1663	4.5216	4.6716	6.0655	1.43363
LPL	lipoprotein lipase	4.0592	5.0365	4.3315	4.2961	6.271	3.7721	5.5491	5.0671	6.3484	4.3957	4.4012	6.2987	1.43253
NIPA1	non imprinted in Prader-Willi/Angelman syndrome 1	7.7708	8.3462	8.3238	7.8456	7.7912	7.3983	8.4017	7.2578	7.3756	7.7701	7.2988	9.2122	1.43221
CDK18	cyclin-dependent kinase 18	5.3777	5.8031	5.6407	4.0522	3.8491	4.7162	4.5049	5.4108	4.5495	4.34	4.3985	6.2179	1.4322
NR2F6	nuclear receptor subfamily 2, group F, member 6	8.8269	9.3411	8.8866	7.6382	8.0573	9.201	9.1047	8.5815	9.5384	8.3142	8.8029	10.1858	1.43191
C2CD5	C2 calcium-dependent domain containing 5	9.138	8.7249	8.7497	8.8762	8.4202	9.4809	9.8471	8.6265	8.1453	9.3485	8.932	10.3662	1.43081
KCNC4	potassium voltage-gated channel, Shaw-related subfamily, member 4	5.1084	4.7492	4.5186	6.028	6.4761	4.8067	4.42	5.1655	4.9414	5.3866	5.2228	6.5963	1.43055
PRRT3	proline-rich transmembrane protein 3	5.475	7.3393	4.7578	4.9807	6.283	5.6914	5.7916	4.9969	6.7325	5.0862	6.5597	7.2203	1.42993
KIAA1377	KIAA1377	6.8714	6.3282	6.3399	5.5547	4.8784	5.429	4.3572	5.8683	5.0469	6.0615	5.4154	7.0785	1.42842
CMTM4	CKLF-like MARVEL transmembrane domain containing 4	8.6961	7.8672	10.1202	8.284	8.6255	8.5991	9.4552	8.611	8.3055	8.229	7.3587	9.9871	1.42787
B3GNT8	UDP-GlcNAc:betaGal beta-1,3-N-acetylglucosaminyltransferase 8	3.6949	4.3437	4.8049	4.2617	3.8977	4.181	4.2211	4.0008	4.4309	3.5877	3.8465	5.5432	1.42766
SDF2	stromal cell-derived factor 2	7.6755	7.7005	8.0222	8.1083	8.2788	8.4415	8.0187	8.5851	8.6017	7.9407	8.2368	9.5736	1.42725
PCNXL2	pecanex-like 2 (Drosophila)	6.4898	7.3112	6.8903	6	5.57	7.3534	5.2324	5.7054	5.5558	7.2151	7.0336	7.8226	1.42651
KCNG3	potassium voltage-gated channel, subfamily G, member 3	3.9489	3.6097	4.8651	3.8041	4.0023	6.4461	3.7559	3.727	3.7372	3.6742	3.6243	5.5348	1.42618
AKAP9	A kinase (PRKA) anchor protein (yotiao) 9	9.3077	7.8221	8.6599	8.0964	8.2433	8.1958	8.8457	8.6254	9.0779	7.8179	8.1631	9.8675	1.42612
NREP	neuronal regeneration related protein	7.9544	10.3671	10.3575	7.4012	11.1533	8.8557	6.9024	10.1477	10.011	8.3605	10.0364	10.6555	1.42394
PI4KA	phosphatidylinositol 4-kinase, catalytic, alpha	7.3608	7.4842	8.4086	7.5184	8.5547	8.2801	7.8161	7.5915	8.0426	8.0684	8.0571	9.3495	1.42382
SERTAD4-AS1	SERTAD4 antisense RNA 1	6.2177	5.0937	6.8688	6.6803	7.323	4.3269	6.0958	7.5019	6.8047	7.5966	8.0291	8.0176	1.42319
LRRC27	leucine rich repeat containing 27	5.2425	5.1158	4.8746	4.8635	5.2524	4.8284	4.9353	5.3787	4.9442	5.0572	5.0056	6.4664	1.42111
LOC389834	ankyrin repeat domain 57 pseudogene	7.5529	7.0638	6.1528	6.4605	5.8786	4.9249	6.6894	7.9379	7.1076	7.3216	5.3321	8.003	1.41917
YPEL3	yippee-like 3 (Drosophila)	7.0897	7.8054	7.309	6.3095	7.4864	5.8572	7.1311	5.7098	6.643	6.6158	6.5579	8.1932	1.41913
SCUBE3	signal peptide, CUB domain, EGF-like 3	5.8389	6.0407	6.2098	5.5669	5.8642	5.6283	6.5846	5.5401	5.5279	7.3375	5.8656	7.419	1.41859
CARNS1	carnosine synthase 1	4.7147	4.8796	5.5045	4.9978	5.0618	5.0648	4.6466	4.604	5.1868	4.5146	4.7645	6.3217	1.41809
HOXB4	homeobox B4	6.0012	6.3585	6.9741	5.1741	5.5013	5.4332	5.1374	6.576	6.9541	6.8323	6.6337	7.5611	1.41784
EMID1	EMI domain containing 1	5.2052	5.7133	5.3172	5.1349	5.3151	5.2805	5.2512	5.6672	5.8082	5.2719	5.4048	6.8149	1.41767
ABHD12	abhydrolase domain containing 12	9.2036	9.0365	9.4154	9.3204	9.5779	9.0919	9.2687	8.7985	8.84	8.9367	9.3808	10.5865	1.41646
VAT1L	vesicle amine transport 1-like	4.5902	8.2768	7.1337	4.5646	8.568	6.0972	4.7442	4.3964	4.7846	8.6775	9.1127	7.8657	1.41607
GRIP1	glutamate receptor interacting protein 1	3.9935	3.9363	5.9928	5.2077	4.459	3.4931	4.5295	3.8342	3.3546	4.5482	4.7347	5.7865	1.41526
RNF187	ring finger protein 187	8.722	9.8802	9.6242	8.3562	9.2824	9.488	8.5826	8.4671	9.6171	9.4117	9.2853	10.5712	1.41513
GCNT3	glucosaminyl (N-acetyl) transferase 3, mucin type	6.7399	4.6081	5.2252	4.1717	4.3435	4.7745	4.2749	4.783	6.5163	4.2486	4.4127	6.3323	1.41426
RMI2	RecQ mediated genome instability 2	6.7515	6.7077	7.4482	7.913	8.7377	7.944	9.0187	7.9985	7.6263	8.6593	8.4274	9.3439	1.41369
ADARB2	adenosine deaminase, RNA-specific, B2 (non-functional)	3.9129	3.9347	4.3544	3.8393	4.092	3.8411	3.7754	4.2216	4.3256	4.0114	4.1737	5.4574	1.41357
ARHGAP39	Rho GTPase activating protein 39	5.7939	4.5439	5.6497	5.7683	4.8256	6.1903	5.743	5.2702	5.3808	4.894	5.1233	6.7938	1.41353
THEG	theg spermatid protein	4.1151	4.4886	4.0989	4.3568	4.6799	4.1207	4.1219	3.8588	4.6742	4.0083	4.0493	5.6467	1.41284
PPP1R36	protein phosphatase 1, regulatory subunit 36	4.8036	5.6353	5.0556	5.1603	4.8336	5.3001	5.5632	4.5366	6.0668	5.4294	6.3522	6.7523	1.4126
FBXO2	F-box protein 2	5.0745	8.2638	5.9598	4.505	4.6833	4.813	5.118	5.9964	5.2194	4.9586	5.3629	6.8627	1.41227
MYOM2	myomesin 2	4.0073	4.4472	5.4374	5.076	4.6445	5.6518	4.3255	4.9569	5.2595	4.5888	4.6576	6.235	1.41205
RASL10A	RAS-like, family 10, member A	4.531	4.8658	3.8446	4.7235	4.7846	4.7355	4.1766	4.5232	4.9275	4.6762	4.8681	6.0166	1.41145
EPHA10	EPH receptor A10	4.3358	4.8796	4.5315	4.8846	4.7501	4.6258	4.5993	5.0814	4.7383	4.5466	4.8232	6.12	1.41125
PET100	PET100 homolog (S. cerevisiae)	9.3749	9.8681	9.0752	9.4367	9.9999	9.3902	9.9285	8.9516	9.6113	9.6322	9.5128	10.9368	1.41122
C2CD4C	C2 calcium-dependent domain containing 4C	5.2225	5.0619	4.9261	5.0255	5.1348	4.4036	4.9711	5.9855	4.8273	5.0998	4.9864	6.4698	1.41121
RAB11FIP4	RAB11 family interacting protein 4 (class II)	4.2004	4.2603	4.5344	4.2905	4.7068	4.2665	4.6125	4.2515	4.3966	4.4961	4.6285	5.8323	1.41011
DEGS2	delta(4)-desaturase, sphingolipid 2	3.836	4.0352	3.6	3.7496	3.8875	3.8037	3.9978	5.4026	4.2849	4.0925	4.1257	5.484	1.40986
CHD6	chromodomain helicase DNA binding protein 6	7.1149	8.0192	7.945	7.6458	7.7319	7.0596	8.0435	8.2029	7.3411	7.6688	7.1349	9.0375	1.40954
CST3	cystatin C	10.5524	10.7398	10.0712	9.6319	10.5259	9.248	9.1209	10.2758	10.0141	8.894	10.5636	11.3762	1.40915
ZNF300	zinc finger protein 300	8.2052	7.0349	7.5388	4.8114	7.1352	7.7234	8.3766	7.1837	6.6871	5.9817	6.6463	8.4366	1.40712
DICER1	dicer 1, ribonuclease type III	10.1444	8.4485	8.6125	9.4483	8.5195	8.6764	8.9458	9.1914	8.6324	9.5044	8.5573	10.3774	1.40641
FAM186A	family with sequence similarity 186, member A	3.3037	3.4213	3.9949	3.3863	3.2939	3.244	3.2676	3.4862	3.5983	3.2521	3.7591	4.8611	1.40588
ZNF518A	zinc finger protein 518A	6.8253	6.551	7.4037	6.1634	5.7917	6.9901	7.0772	6.8718	6.6006	7.158	6.713	8.1454	1.40487
BAIAP3	BAI1-associated protein 3	5.0882	4.869	5.3587	4.7472	4.839	4.802	4.5672	5.0516	4.9671	4.9238	4.8356	6.3182	1.40462
ST6GAL1	ST6 beta-galactosamide alpha-2,6-sialyltranferase 1	8.8515	8.3067	9.8709	5.1775	5.4016	5.4519	5.425	7.0149	7.2426	7.4551	6.3619	8.3635	1.40354
ZNF10	zinc finger protein 10	6.0374	6.0293	6.6911	5.5258	5.3299	5.9619	6.1882	5.8085	5.3267	5.177	4.7226	7.1124	1.40345
PLXND1	plexin D1	9.313	7.172	8.5537	6.8245	6.8151	7.6257	7.1454	5.6701	6.3856	7.6856	7.1835	8.7097	1.40295
DDO	D-aspartate oxidase	5.2176	7.0751	5.2283	4.1434	4.3688	5.4373	4.2936	5.2766	5.2479	4.1785	4.4324	6.3925	1.40164
TRAPPC9	trafficking protein particle complex 9	6.7966	7.182	7.091	7.0693	6.9635	6.7409	7.2885	6.8609	7.1681	7.2567	7.0111	8.4387	1.39974
FZD1	frizzled family receptor 1	5.2502	7.109	10.252	6.2768	7.844	10.901	4.3285	7.4399	9.4379	7.9897	7.8336	9.0962	1.3996
TOR1AIP1	torsin A interacting protein 1	9.1439	9.0644	9.6738	9.3774	9.3429	9.4825	9.0125	9.3176	9.7132	9.4289	9.6656	10.7825	1.39862
TUBA1A	tubulin, alpha 1a	9.8045	10.0813	11.8706	10.8191	12.0971	11.9631	8.1119	10.9078	12.1866	12.6524	12.6238	12.5907	1.39814
SGCB	sarcoglycan, beta (43kDa dystrophin-associated glycoprotein)	8.0724	8.7465	9.3604	9.0847	9.6954	8.869	8.0405	8.5953	10.1339	10.4583	11.6494	10.735	1.39811
ENPEP	glutamyl aminopeptidase (aminopeptidase A)	5.3624	3.8174	3.6331	3.4174	3.239	3.4281	3.4793	3.3981	3.3661	3.4613	3.4718	5.0405	1.39741
GPC4	glypican 4	4.2135	4.2408	7.9441	4.2457	3.9905	4.2118	4.2338	4.8828	9.3885	5.8856	4.3591	6.633	1.39698
LZTS3	leucine zipper, putative tumor suppressor family member 3	5.8789	7.4767	6.076	6.3259	6.6372	6.0622	6.2696	7.3009	6.7116	6.7096	7.3077	8.0111	1.39689
ATP2B1	ATPase, Ca++ transporting, plasma membrane 1	9.427	8.7344	8.0001	8.5286	8.3527	8.7031	8.5052	8.7908	9.1941	6.8719	8.6628	9.9204	1.39579
FNIP2	folliculin interacting protein 2	7.1294	6.5997	7.3897	7.214	7.5718	7.3664	7.1447	8.5166	9.0051	7.5653	8.0176	8.9882	1.39545
TRIQK	triple QxxK/R motif containing	8.2333	7.8893	8.2523	7.2417	8.1539	7.3753	7.7978	7.7465	7.5908	8.8407	8.2366	9.3357	1.39405
CEP41	centrosomal protein 41kDa	7.649	6.9605	8.0087	7.5921	8.1911	8.5616	8.4577	8.3927	8.9659	7.8105	7.6698	9.4174	1.3938
ZNF300P1	zinc finger protein 300 pseudogene 1	3.8687	3.5036	4.7399	3.6301	3.4644	3.4699	3.3308	3.6325	3.6434	3.4712	3.5607	5.0588	1.39378
LOC100506827	uncharacterized LOC100506827	3.6759	6.4866	4.233	4.0094	3.8771	4.2194	4.2348	4.5146	6.7581	6.9916	4.069	6.2181	1.3936
ELF3	E74-like factor 3 (ets domain transcription factor, epithelial-specific )	7.9886	6.6088	4.9974	5.1207	4.9028	5.2077	4.8677	5.3078	5.1219	4.8605	5.0443	6.8507	1.39359
FBLN7	fibulin 7	4.7048	7.8006	4.3136	5.4696	7.8145	5.8329	6.9823	5.3613	6.7544	5.5612	5.5965	7.4102	1.39277
SCD	stearoyl-CoA desaturase (delta-9-desaturase)	11.7749	9.986	10.0646	7.8841	9.0508	10.3935	11.3757	10.2417	10.0816	12.1789	9.1722	11.5929	1.39254
GPLD1	glycosylphosphatidylinositol specific phospholipase D1	4.6851	4.901	4.9639	4.7668	4.4882	4.9946	5.4801	5.0193	4.8088	5.1423	4.3221	6.2626	1.3924
NAALAD2	N-acetylated alpha-linked acidic dipeptidase 2	3.9584	4.3124	4.1499	4.2196	3.7375	3.8438	4.2705	4.1118	3.9647	5.2257	3.9207	5.5481	1.39219
RTN4RL1	reticulon 4 receptor-like 1	3.9056	3.8898	3.8617	4.001	3.8941	4.0891	3.9139	4.2922	4.0662	3.9643	4.302	5.4081	1.39175
SLC35A1	solute carrier family 35 (CMP-sialic acid transporter), member A1	9.2441	8.8189	8.5336	8.9185	9.3502	8.5504	8.67	9.2496	8.9843	8.9955	8.695	10.3012	1.39119
TET1	tet methylcytosine dioxygenase 1	4.2054	5.6191	5.6975	4.1885	5.0839	6.8988	4.7922	5.528	5.8173	5.7549	6.4671	6.8502	1.39086
ATP6V0C	ATPase, H+ transporting, lysosomal 16kDa, V0 subunit c	9.7113	9.8215	10.1434	9.5953	9.5855	9.4138	9.6343	8.9052	9.7809	9.4083	10.1657	11.0421	1.39072
ASXL3	additional sex combs like 3 (Drosophila)	5.0251	5.0215	5.0946	5.1102	5.0153	4.8961	4.8342	5.5326	4.9674	5.2906	4.942	6.4561	1.38977
MIR4458HG	MIR4458 host gene (non-protein coding)	3.5789	6.6714	4.887	7.0234	6.6476	5.5621	6.5443	4.2107	4.2211	5.6401	5.568	6.8945	1.38954
CPEB4	cytoplasmic polyadenylation element binding protein 4	7.6285	7.4655	7.7081	7.5384	6.9585	7.0791	6.3675	6.6948	7.5281	7.7399	7.5634	8.686	1.38856
ITPR3	inositol 1,4,5-trisphosphate receptor, type 3	8.8991	9.3254	8.2786	8.634	9.0259	9.2926	9.4438	8.7182	9.4388	7.5036	8.2418	10.1864	1.38624
TENM3	teneurin transmembrane protein 3	6.448	7.2995	7.1556	6.1929	6.7068	5.5498	5.1259	5.0743	6.7992	8.0269	8.0965	7.9734	1.38473
IDUA	iduronidase, alpha-L-	4.1082	6.6187	5.8887	4.9825	5.7711	4.3371	4.8065	5.5595	4.9765	5.9212	6.109	6.7555	1.38468
TMEM151A	transmembrane protein 151A	4.0846	4.1438	4.4746	4.1592	4.1705	4.3508	3.7054	3.3477	4.4321	4.0929	3.8243	5.4561	1.38465
PIGT	phosphatidylinositol glycan anchor biosynthesis, class T	9.1649	10.1737	9.0297	8.5633	9.7616	8.1115	8.8971	8.5252	8.6212	8.8236	9.2352	10.375	1.38345
LOH12CR2	loss of heterozygosity, 12, chromosomal region 2 (non-protein coding)	4.4309	4.767	4.1019	4.1553	5.367	4.3767	4.0974	4.4997	5.6029	5.2635	4.8968	6.0704	1.38321
SEC62	SEC62 homolog (S. cerevisiae)	10.1421	9.7822	10.5762	10.4974	9.6156	9.7917	10.6227	9.8001	9.3082	9.7744	10.108	11.3848	1.38311
JPH4	junctophilin 4	4.8627	4.832	4.2874	4.8224	4.6337	4.6169	5.433	4.6822	4.3383	4.771	4.6029	6.0993	1.38271
PRO1082	uncharacterized protein PRO1082	4.8661	4.4706	4.6208	4.2927	3.4258	3.6961	4.4806	3.4539	3.472	3.801	3.5886	5.3979	1.38261
DDRGK1	DDRGK domain containing 1	8.288	8.743	9.0654	8.7973	8.5667	8.049	8.9601	8.3452	8.233	7.4783	8.3026	9.8215	1.38254
AMER3	APC membrane recruitment protein 3	4.5039	4.4936	4.5029	4.648	4.5474	4.6596	4.5888	5.5123	5.0101	4.5425	4.6707	6.0799	1.38174
RRM2B	ribonucleotide reductase M2 B (TP53 inducible)	8.3083	7.3555	9.1186	7.8755	7.8036	7.8123	8.007	8.9183	7.7114	7.9437	7.5365	9.4169	1.38138
PITPNC1	phosphatidylinositol transfer protein, cytoplasmic 1	8.6056	8.8378	10.1892	7.1042	7.8591	11.3126	6.7025	7.097	8.7416	8.72	8.7011	9.9147	1.381
HAS3	hyaluronan synthase 3	4.5704	4.5071	9.0614	7.9241	6.4797	6.1235	4.495	7.0994	7.9654	4.8713	4.5332	7.5276	1.37937
HSD11B1L	hydroxysteroid (11-beta) dehydrogenase 1-like	5.716	6.8453	5.6204	5.4259	5.8309	5.8616	5.5231	6.2221	6.1592	6.3647	6.5038	7.3857	1.37906
MAGEF1	melanoma antigen family F, 1	8.2378	8.3233	9.6676	8.7785	9.3902	8.6618	9.7537	9.5023	9.5735	9.4731	8.9715	10.4992	1.37799
KCNE4	potassium voltage-gated channel, Isk-related family, member 4	4.6424	7.6949	8.8249	4.8722	4.6084	4.7823	4.3712	4.8835	7.0732	6.9439	7.1488	7.3636	1.37763
RAB40C	RAB40C, member RAS oncogene family	8.6314	8.9812	8.4229	8.0358	8.2284	7.3455	8.0246	8.0572	8.3569	8.8947	7.9056	9.6397	1.3775
FRAT1	frequently rearranged in advanced T-cell lymphomas	5.4298	6.7753	5.819	4.7977	5.4799	4.9509	5.9893	5.779	5.0508	5.3575	5.4749	6.9142	1.37746
C11orf80	chromosome 11 open reading frame 80	7.3559	6.2385	6.0633	6.672	6.3374	6.6163	7.9281	6.1567	6.2414	7.2839	5.7141	7.978	1.37731
FAM184A	family with sequence similarity 184, member A	6.4803	6.1388	6.1867	4.7912	5.5259	5.2645	6.5545	6.4338	5.9865	5.2427	5.0605	7.1643	1.37654
SHANK3	SH3 and multiple ankyrin repeat domains 3	5.7872	6.243	6.2738	4.3687	5.3123	6.5376	5.9561	6.3809	5.8104	6.4405	5.0005	7.2047	1.37643
ABR	active BCR-related	8.1959	8.1939	7.3772	7.4037	8.3144	8.5993	7.7035	7.9275	8.3237	8.3997	8.3259	9.4451	1.37558
CLUHP3	clustered mitochondria (cluA/CLU1) homolog pseudogene 3	5.1589	6.6535	6.2731	5.9449	5.3172	5.905	6.6705	5.7223	5.7326	5.6888	5.4896	7.2441	1.37534
BCOR	BCL6 corepressor	7.0325	7.6811	8.1523	7.4225	7.2997	7.7507	6.9486	7.5599	7.6529	6.7602	6.2138	8.6905	1.37466
FAM69A	family with sequence similarity 69, member A	8.2474	7.7732	6.8954	6.5181	8.5733	8.2388	7.6054	9.2	9.0862	8.0927	7.7884	9.3763	1.37458
SNRK-AS1	SNRK antisense RNA 1	3.8405	4.1373	4.1022	4.7671	4.3765	3.9202	4.2296	4.4343	4.5824	3.8507	4.8988	5.6591	1.37368
CYB561	cytochrome b561	8.6872	8.3305	8.3791	7.4406	7.1855	8.2837	7.7049	7.1835	8.2567	8.1126	8.6073	9.3891	1.3735
NUMA1	nuclear mitotic apparatus protein 1	8.0269	8.9526	6.9139	8.1237	8.0833	7.9386	8.2647	7.0384	7.3252	8.8039	8.1219	9.3357	1.37269
GATS	GATS, stromal antigen 3 opposite strand	7.6134	7.3152	7.0759	5.1867	6.4704	5.9272	5.8736	6.1668	6.1556	5.9472	5.3029	7.6485	1.3726
AKR7A3	aldo-keto reductase family 7, member A3 (aflatoxin aldehyde reductase)	7.037	7.4753	6.8639	7.3721	7.0498	6.5134	7.0113	7.0799	8.0287	7.3536	7.8073	8.6061	1.37044
PHIP	pleckstrin homology domain interacting protein	9.0768	8.9584	9.1568	9.3831	8.9138	8.5294	9.823	9.9027	8.9796	9.0263	9.0145	10.5296	1.3692
FAM110C	family with sequence similarity 110, member C	4.2326	3.9614	3.5019	6.3742	3.3432	3.5141	3.5698	3.4297	3.3496	3.8527	3.4602	5.2407	1.36894
TMBIM4	transmembrane BAX inhibitor motif containing 4	10.6724	11.3092	10.5781	10.2642	10.1808	10.4315	10.7653	9.902	10.5373	10.2589	10.8569	11.8907	1.36737
KIAA1549	KIAA1549	7.2059	5.8197	6.0988	4.6711	6.4839	6.7718	7.0109	7.5729	5.9612	5.9322	5.9617	7.683	1.36572
DPP10	dipeptidyl-peptidase 10 (non-functional)	3.3769	3.4976	3.366	3.2909	3.1486	3.2606	3.239	3.1717	3.4184	3.9419	3.184	4.7196	1.36545
LINC01000	long intergenic non-protein coding RNA 1000	8.3326	8.4503	7.7344	7.3213	7.9644	7.3168	8.4216	6.3585	6.323	7.4696	7.1436	8.8957	1.36515
CD55	CD55 molecule, decay accelerating factor for complement (Cromer blood group)	9.8875	10.2334	10.2254	9.5914	9.19	10.128	8.9374	9.4285	11.3142	8.2207	8.1771	10.9406	1.36482
GRIN2A	glutamate receptor, ionotropic, N-methyl D-aspartate 2A	5.1653	4.9206	6.8276	4.985	5.0139	5.0832	4.9137	5.0577	5.0802	5.4702	6.0851	6.692	1.3645
NOS1AP	nitric oxide synthase 1 (neuronal) adaptor protein	5.1305	6.0851	5.492	5.5269	5.7345	6.011	5.1327	5.5518	5.586	5.4806	5.4813	6.9292	1.36444
INADL	InaD-like (Drosophila)	4.4042	4.7902	5.771	4.4151	4.7036	6.1942	6.3574	6.2358	6.9154	4.7489	4.6388	6.7432	1.36369
CACNA1I	calcium channel, voltage-dependent, T type, alpha 1I subunit	4.2757	4.4723	4.6186	4.7633	4.9835	4.5216	4.3728	4.6585	4.4026	4.5395	4.5796	5.926	1.36345
DZIP3	DAZ interacting zinc finger protein 3	8.0007	7.1749	7.6939	7.9999	7.4648	7.737	8.6153	8.3763	8.4899	8.6144	8.2482	9.4005	1.36275
FTX	FTX transcript, XIST regulator (non-protein coding)	10.0129	9.5651	9.7847	8.9004	7.717	8.1624	9.6579	8.9892	7.4326	9.3334	9.1744	10.3358	1.36035
JHDM1D	jumonji C domain containing histone demethylase 1 homolog D (S. cerevisiae)	8.2501	6.8479	7.7214	5.5056	6.6993	6.1585	7.1033	7.0699	6.475	7.0911	5.9607	8.1676	1.36007
HEATR5B	HEAT repeat containing 5B	8.1641	7.5931	7.8007	7.2853	7.3529	7.25	7.7702	7.3394	6.8604	7.1138	7.2962	8.7986	1.35986
CASD1	CAS1 domain containing 1	7.4793	6.6939	8.7734	7.3373	7.4496	8.1623	7.8222	7.7606	8.0935	7.1845	6.3366	8.9137	1.35977
LCOR	ligand dependent nuclear receptor corepressor	9.4349	7.8931	8.5423	7.9619	7.4145	8.1666	8.6219	8.0965	7.0592	8.2009	7.4244	9.4336	1.3594
PCYOX1	prenylcysteine oxidase 1	8.6302	9.9586	9.7859	8.6611	9.563	8.8337	9.0851	9.2568	9.3989	9.4611	9.2258	10.6192	1.35918
LOC728613	programmed cell death 6 pseudogene	7.322	7.5263	6.9585	8.5666	7.6346	7.1686	9.4047	9.9469	9.8727	8.0272	7.8671	9.5675	1.35885
GHDC	GH3 domain containing	6.5169	6.8837	6.7225	5.9862	6.4715	6.4408	5.8793	4.8471	6.3928	5.1456	5.8345	7.4607	1.3588
TUG1	taurine upregulated 1 (non-protein coding)	9.9997	10.4871	10.5361	9.7778	9.8379	9.5317	10.6454	9.9261	9.3365	10.0491	9.7436	11.3437	1.35543
INTS3	integrator complex subunit 3	8.4229	8.4251	8.061	7.6949	7.9688	7.8584	7.9592	8.1673	8.1239	7.8098	7.6253	9.3659	1.3553
TET3	tet methylcytosine dioxygenase 3	7.364	6.823	7.9868	7.0526	7.0716	7.9477	7.869	7.5352	6.7901	7.6751	7.9617	8.816	1.35447
LOC645513	uncharacterized LOC645513	5.7248	5.3179	5.3998	4.4678	4.8453	5.3246	5.5792	4.9165	4.6078	5.5439	4.6631	6.4804	1.35397
PARP8	poly (ADP-ribose) polymerase family, member 8	8.2845	4.1956	6.5702	6.3787	7.1341	6.5138	6.8994	5.4484	5.7448	6.7793	7.1347	7.8159	1.35376
ENTPD2	ectonucleoside triphosphate diphosphohydrolase 2	4.7791	5.0986	4.8738	4.9148	4.9476	4.6522	4.745	5.336	4.5978	4.9177	4.7762	6.2297	1.35345
ZNF493	zinc finger protein 493	7.4414	7.8027	6.3467	6.8563	6.3386	6.8848	7.6656	7.4221	6.3606	5.77	5.359	8.1028	1.353
ISLR2	immunoglobulin superfamily containing leucine-rich repeat 2	4.2553	4.0933	3.8589	4.0142	4.1202	4.071	4.068	4.328	4.1514	4.1782	5.2836	5.5727	1.35251
PAXBP1-AS1	PAXBP1 antisense RNA 1	4.4176	4.6537	4.3665	4.8084	4.5906	4.078	4.1028	4.4399	4.0772	4.1296	4.4313	5.7244	1.35207
CSRP1	cysteine and glycine-rich protein 1	8.7915	9.3572	10.7875	11.0532	10.9243	9.3238	10.0921	8.4406	9.1644	9.0033	9.6101	11.0382	1.35202
KCTD16	potassium channel tetramerization domain containing 16	3.8426	4.3405	3.9402	5.876	4.7424	3.9261	3.7061	4.2141	4.033	5.0198	4.7792	5.7531	1.35128
CLDN5	claudin 5	4.1416	3.7283	4.3926	3.9651	4.1564	4.4141	4.3099	4.7356	4.2134	4.4575	4.4775	5.623	1.351
CALCRL	calcitonin receptor-like	4.3717	4.3644	4.6344	4.4539	5.0842	4.619	4.4395	4.169	4.4977	4.5853	4.7778	5.8955	1.35033
TPBGL	trophoblast glycoprotein-like	4.6279	4.6023	4.3142	4.491	4.7227	4.7771	4.8145	4.7101	4.5768	5.8993	5.4156	6.1632	1.34943
ZNF641	zinc finger protein 641	7.8237	7.6312	7.611	6.5872	6.8974	7.1982	6.381	6.9591	7.4784	6.9917	7.3851	8.526	1.34927
C2CD3	C2 calcium-dependent domain containing 3	6.9272	7.2123	7.171	7.9678	7.6399	7.9305	7.8436	7.3429	7.786	7.4222	7.5297	8.874	1.34917
GOLGA7B	golgin A7 family, member B	5.8676	5.4152	5.1018	4.7848	4.8032	5.5054	4.796	5.1446	4.8583	4.9577	4.9609	6.4559	1.34722
CYP17A1	cytochrome P450, family 17, subfamily A, polypeptide 1	3.741	4.4103	5.4268	4.3126	4.47	4.1332	3.8774	4.0722	4.4945	4.3868	4.3811	5.6841	1.3472
EMC7	ER membrane protein complex subunit 7	10.0376	10.5702	10.7775	10.3326	10.3226	10.3111	10.1114	10.1147	10.511	10.0653	10.7093	11.698	1.34679
SHC3	SHC (Src homology 2 domain containing) transforming protein 3	4.6575	6.1361	6.1058	7.9825	6.8791	4.7222	4.7386	5.3867	8.1943	7.2913	6.6947	7.599	1.34547
HECTD4	HECT domain containing E3 ubiquitin protein ligase 4	7.798	8.1946	8.0251	7.3027	7.049	7.4621	7.7563	6.8179	7.2912	7.431	6.9296	8.8045	1.34473
ELL3	elongation factor RNA polymerase II-like 3	6.7011	6.4831	7.0165	5.9313	6.7149	6.8892	5.8845	6.5014	6.7363	6.0797	5.763	7.7715	1.34414
ADAMTS18	ADAM metallopeptidase with thrombospondin type 1 motif, 18	4.8191	5.2055	4.9092	5.0255	5.6061	4.557	4.582	4.6809	4.446	5.0929	4.86	6.2334	1.34393
HSD17B8	hydroxysteroid (17-beta) dehydrogenase 8	8.3078	8.2193	6.7365	6.2937	5.2328	6.9283	6.8526	7.4211	7.2825	5.3563	5.2825	8.0633	1.3439
FAT3	FAT atypical cadherin 3	3.9722	4.1559	4.0034	6.731	4.2005	4.9335	4.1588	3.9648	4.489	5.1146	4.3438	5.8952	1.34361
TNFRSF25	tumor necrosis factor receptor superfamily, member 25	5.6534	6.8925	5.5188	4.9433	5.2382	5.5549	6.2513	5.0346	5.3717	6.1401	6.2472	7.0568	1.34353
ATP6V1G2	ATPase, H+ transporting, lysosomal 13kDa, V1 subunit G2	4.3276	5.1544	5.1631	4.5742	5.8818	5.1073	4.1972	4.6036	5.0202	4.6562	4.8139	6.2067	1.34311
VN1R1	vomeronasal 1 receptor 1	4.2285	4.0996	4.4132	4.3554	4.4295	4.3968	4.3303	4.1135	3.9563	4.4901	4.0499	5.6027	1.34242
REV3L	REV3-like, polymerase (DNA directed), zeta, catalytic subunit	8.3369	7.683	7.5859	8.0837	6.5913	8.0465	7.7203	8.3221	8.548	8.476	8.2305	9.307	1.34116
MS4A8	membrane-spanning 4-domains, subfamily A, member 8	4.678	4.0962	4.8482	4.8557	4.6223	4.6208	4.3872	4.818	5.2251	4.6961	4.8144	6.0364	1.33985
ITM2C	integral membrane protein 2C	8.3752	9.2003	9.0118	7.0831	8.3882	7.5702	7.7931	7.1874	7.1461	8.1145	8.3314	9.3581	1.3398
MKL2	MKL/myocardin-like 2	8.5486	8.0855	9.5245	8.2813	8.2358	7.9025	8.5292	8.1109	8.3669	8.2034	8.0813	9.6915	1.33969
BARX2	BARX homeobox 2	4.0344	3.9603	3.7211	4.3799	4.1453	4.1055	4.3106	4.7087	4.3006	4.1211	4.1915	5.5191	1.33919
SLCO1B1	solute carrier organic anion transporter family, member 1B1	4.0131	3.6741	3.5155	3.5979	3.3208	3.6606	3.7364	4.1468	3.6553	3.9153	3.5416	5.046	1.33896
TOMM20	translocase of outer mitochondrial membrane 20 homolog (yeast)	11.3827	11.4791	11.3212	10.3788	10.4226	11.3595	10.6956	10.5298	10.1846	10.6613	9.939	12.0981	1.33863
WSB2	WD repeat and SOCS box containing 2	9.8396	9.1263	9.7752	9.5672	10.0066	10.2183	9.2993	10.8822	10.5854	10.3249	10.5495	11.3538	1.33794
CPEB1	cytoplasmic polyadenylation element binding protein 1	5.4147	6.2242	6.4389	4.8134	6.5046	6.3384	8.3446	7.3093	6.7907	7.5342	7.7539	8.0167	1.33789
LOC150051	uncharacterized LOC150051	3.5671	4.716	4.6002	5.6236	5.3271	5.5747	4.1643	4.3861	4.0177	4.6833	4.3042	5.971	1.33788
SLC25A4	solute carrier family 25 (mitochondrial carrier; adenine nucleotide translocator), member 4	7.4721	7.443	8.5054	8.1654	7.8484	8.1027	8.6694	7.986	8.6342	7.2161	7.0745	9.2552	1.33545
SFTPD	surfactant protein D	4.0937	4.2274	3.9041	4.129	3.7581	4.198	3.9379	4.5272	4.1354	3.9674	4.2458	5.4374	1.33522
SH3BGRL	SH3 domain binding glutamic acid-rich protein like	10.0425	9.0929	11.0246	9.3841	9.6008	9.8944	9.5887	9.7056	9.3829	10.1751	9.9673	11.1386	1.33325
ZNF85	zinc finger protein 85	5.7505	5.8933	5.8651	7.0315	6.1828	7.4223	6.4065	6.5596	7.5992	5.803	5.3287	7.6825	1.33318
SPDYE2	speedy/RINGO cell cycle regulator family member E2	8.3101	7.1645	7.2253	7.2264	7.1196	6.9501	7.9959	6.8606	6.5373	6.7551	6.738	8.5018	1.33063
FAM20B	family with sequence similarity 20, member B	8.5169	7.7405	8.3887	8.5459	8.404	8.4809	8.7553	8.4426	8.5862	8.6043	7.6119	9.701	1.33035
PKP1	plakophilin 1 (ectodermal dysplasia/skin fragility syndrome)	4.6103	3.948	4.3518	4.5029	4.4398	4.3967	4.2979	4.2712	4.6896	4.7508	4.1976	5.7353	1.33015
WWP1	WW domain containing E3 ubiquitin protein ligase 1	9.1703	8.7878	9.9638	8.9625	9.2629	9.5167	9.4524	9.2822	8.7883	9.2941	8.9078	10.5455	1.32834
AQP11	aquaporin 11	5.6194	6.0476	5.7784	5.7628	6.5456	6.3693	5.6665	6.0188	6.7131	5.3272	6.222	7.3339	1.32747
CD46	CD46 molecule, complement regulatory protein	11.1053	10.5589	10.7828	9.8684	9.5244	9.9089	10.0825	9.6608	9.9549	10.6221	9.558	11.474	1.32609
MFAP3	microfibrillar-associated protein 3	8.4437	9.2081	8.9309	8.7252	8.3235	8.2875	8.0956	9.1026	8.2748	8.7158	8.4752	9.9235	1.32505
RNF13	ring finger protein 13	9.6458	9.5049	10.1887	9.7796	9.0881	8.9282	9.4467	8.949	8.4298	8.8819	9.2197	10.6029	1.3245
CYB5D2	cytochrome b5 domain containing 2	5.7614	6.9249	7.4757	7.4178	6.6066	6.7995	7.015	6.4731	7.2746	7.6584	7.8914	8.3508	1.32367
ZNF608	zinc finger protein 608	7.9448	6.8458	8.5873	5.3021	8.319	5.4613	5.0475	8.4453	8.3489	5.5778	5.7639	8.2001	1.3234
ATP6V0E2-AS1	ATP6V0E2 antisense RNA 1	5.7191	4.0988	4.6404	4.2236	4.0632	6.0305	4.9353	4.9278	6.4886	4.2636	5.0251	6.2696	1.32269
LEMD3	LEM domain containing 3	8.7033	8.6416	8.8513	8.7937	8.2043	8.3169	9.2219	8.616	8.1138	8.2264	8.2072	9.857	1.32096
ANK2	ankyrin 2, neuronal	7.6556	6.3987	7.0961	4.8185	6.079	7.5601	4.9677	6.2745	4.5408	7.626	6.9519	7.6817	1.32089
LINC00665	long intergenic non-protein coding RNA 665	6.3792	6.3814	5.7352	4.9722	5.6655	6.3324	5.9466	6.11	5.2504	4.5425	4.6449	6.9531	1.32035
CHMP4C	charged multivesicular body protein 4C	10.3614	6.2863	7.4884	6.0271	6.2496	8.1365	9.0323	4.9903	4.7058	3.5863	3.7579	7.7402	1.32003
LRP2BP	LRP2 binding protein	4.0061	5.1247	4.5805	4.057	4.0273	3.9321	4.1421	3.9539	4.49	4.251	4.5136	5.5951	1.31525
PRKRIR	protein-kinase, interferon-inducible double stranded RNA dependent inhibitor, repressor of (P58 repressor)	9.3264	9.1633	8.7326	10.322	9.955	9.8379	10.1244	9.5126	8.8532	10.1866	9.8007	10.9347	1.31518
LINC00616	long intergenic non-protein coding RNA 616	3.3935	3.2148	3.3413	3.3385	3.5641	3.473	3.3846	3.3753	3.2686	3.1947	3.2602	4.6607	1.31446
WASIR2	WASH and IL9R antisense RNA 2	3.859	4.0354	8.0483	3.5094	3.5716	5.6653	6.5161	4.0634	4.5523	3.6182	3.5449	5.9484	1.3135
INSC	inscuteable homolog (Drosophila)	5.8954	4.1483	5.3275	5.909	5.0137	3.9575	6.5779	5.2398	4.5442	4.2165	3.7768	6.2777	1.31346
GGH	gamma-glutamyl hydrolase (conjugase, folylpolygammaglutamyl hydrolase)	10.9697	8.4426	10.1044	10.3819	10.1703	9.6819	10.2879	10.6342	10.1453	10.517	10.9252	11.5185	1.31301
ZC3H11A	zinc finger CCCH-type containing 11A	11.016	11.1238	11.2034	10.182	10.7791	10.6201	10.9478	10.5721	10.4271	11.0698	10.1231	12.0457	1.31258
C1orf43	chromosome 1 open reading frame 43	12.4957	11.3454	12.143	10.7865	11.129	11.6679	11.1826	11.6222	11.3538	11.5034	11.2361	12.809	1.31213
LOC100131262	uncharacterized LOC100131262	4.9963	5.4954	7.5098	8.1837	7.8836	7.6556	7.7694	6.6368	7.1033	6.8958	8.2329	8.4351	1.31123
FLT1	fms-related tyrosine kinase 1	6.4069	6.3345	5.9639	6.3199	5.9398	6.9523	6.7845	6.337	5.4632	5.7986	5.7616	7.4986	1.31113
PCBP1-AS1	PCBP1 antisense RNA 1	5.8073	7.2908	6.0995	6.0617	5.7038	6.0658	7.0145	5.9223	4.7969	6.1544	6.1782	7.4106	1.31104
SORT1	sortilin 1	7.6987	7.4954	7.79	8.6073	6.8964	8.804	8.1801	8.623	8.5137	6.4055	6.2926	9.0653	1.31015
TULP4	tubby like protein 4	8.3974	8.379	7.7721	8.0502	7.9703	8.0968	7.0983	7.4452	8.2644	7.6344	7.851	9.2155	1.31013
SHISA3	shisa family member 3	3.7837	3.9996	3.9625	4.5257	3.9888	3.7549	3.7165	3.4775	4.1161	6.0065	4.1084	5.4403	1.30937
SPATA18	spermatogenesis associated 18	4.3882	4.653	4.3014	4.5469	4.9458	4.4523	4.4254	4.2348	4.736	4.4367	4.62	5.8311	1.30924
CELSR3	cadherin, EGF LAG seven-pass G-type receptor 3	6.7591	7.6391	5.8398	6.1364	5.9118	6.4892	6.4441	6.9751	7.2575	7.7143	7.8854	8.1317	1.30881
IQSEC3	IQ motif and Sec7 domain 3	4.9482	4.6087	4.9576	4.7717	4.801	4.8923	4.8443	5.2845	4.9016	4.784	4.9427	6.1936	1.30845
IL6R	interleukin 6 receptor	7.6844	5.109	6.5741	6.2465	4.6093	5.1206	4.973	6.4952	7.0498	6.0877	5.7421	7.2801	1.30813
XIST	X inactive specific transcript (non-protein coding)	5.1369	4.8534	11.8028	5.1609	10.1928	5.1034	4.854	4.895	5.0555	4.9656	5.2323	7.4219	1.30803
LINC01003	long intergenic non-protein coding RNA 1003	8.1259	7.0704	7.6134	7.3018	6.7027	8.0462	7.4262	8.815	9.1619	6.309	6.3376	8.8453	1.30802
LCT	lactase	3.8166	4.395	3.9677	4.2528	4.5173	4.1411	4.211	4.4036	4.1815	4.1522	4.3389	5.524	1.30785
SENP7	SUMO1/sentrin specific peptidase 7	7.3921	5.9488	6.5227	6.9789	6.1315	6.5636	7.6525	8.0279	6.4812	7.7615	6.906	8.2501	1.30767
MAFB	v-maf avian musculoaponeurotic fibrosarcoma oncogene homolog B	5.1309	5.6748	6.4551	6.5276	6.1098	5.3502	5.0739	5.3159	8.3693	8.0568	8.1328	7.6889	1.30735
LOC728061	hCG2003663	6.3013	6.098	8.0538	6.6912	5.5475	7.8052	5.8068	7.1785	5.635	6.8412	7.1372	7.9523	1.30724
ARHGAP4	Rho GTPase activating protein 4	7.0025	5.0113	4.3408	4.0184	4.1592	3.9475	6.2791	4.7286	4.2895	4.6348	5.3897	6.198	1.30696
KIAA1715	KIAA1715	7.5186	6.7403	8.1325	8.0558	8.052	7.8803	8.1803	7.9883	7.6848	8.6453	7.954	9.2006	1.30676
ADI1	acireductone dioxygenase 1	9.9532	9.2982	9.7932	10.3622	9.8592	10.2671	10.0524	9.5778	10.3538	9.2739	11.2954	11.3139	1.30605
ERGIC3	ERGIC and golgi 3	10.3304	11.7306	10.7923	9.7807	10.5018	9.8192	10.3539	9.8825	9.9471	10.0451	10.5026	11.6382	1.30309
GPC2	glypican 2	4.3358	4.3513	4.4242	3.9156	4.3789	4.6031	5.2594	4.782	4.7223	5.0598	4.607	5.8881	1.3027
MGC45800	uncharacterized LOC90768	5.9362	5.9866	6.0025	4.7992	6.1737	5.9159	4.8874	6.3722	6.376	7.1579	7.1276	7.3689	1.30206
CCNA1	cyclin A1	3.7534	5.6133	4.9502	4.5108	6.6932	7.6646	4.2663	5.2966	9.5709	5.9292	4.9305	7.0444	1.30085
SUCO	SUN domain containing ossification factor	8.8646	7.7572	8.9653	8.3322	8.7772	8.5476	8.9759	8.918	8.5883	9.2003	8.269	9.955	1.30085
KLHL35	kelch-like family member 35	4.4344	4.559	4.4204	4.2841	4.6881	4.6574	7.6014	4.6622	4.3972	5.595	5.6464	6.2954	1.30035
OLFM2	olfactomedin 2	4.952	4.8555	5.5987	5.0168	4.9996	4.816	5.0278	4.8712	5.1009	5.8509	6.1537	6.504	1.30008
KLHDC4	kelch domain containing 4	8.4771	6.7997	6.6401	7.3201	6.8592	7.2865	7.9542	6.5393	6.7218	6.6343	7.1686	8.4274	1.30005
RAP1GAP2	RAP1 GTPase activating protein 2	9.1344	6.6081	5.8476	9.3463	8.9363	7.5689	7.763	7.985	7.8275	8.1365	7.3691	9.162	1.2963
LOC283075	uncharacterized LOC283075	3.8993	3.7571	4.0589	3.9717	4.2763	4.6623	3.7965	4.0547	3.9395	3.5984	3.9008	5.2874	1.29508
PTPLAD1	protein tyrosine phosphatase-like A domain containing 1	11.2719	10.5346	11.9022	10.7271	10.9319	11.7363	11.7398	11.1514	10.9915	10.9663	10.6353	12.4392	1.29481
CBX4	chromobox homolog 4	8.9864	8.6978	10.0001	8.3711	8.1272	9.4141	8.1766	8.1332	9.1702	9.0819	8.9989	10.1273	1.2948
DNM3	dynamin 3	5.2014	4.2517	7.2099	3.9059	4.1905	5.7301	3.981	4.4361	6.5817	4.8531	4.5523	6.2846	1.29426
SYCE3	synaptonemal complex central element protein 3	3.8629	3.9325	3.7396	3.9388	3.9637	4.0483	3.7425	3.9688	4.053	3.9101	3.7448	5.1945	1.29405
DKFZP434I0714	uncharacterized protein DKFZP434I0714	6.3314	5.9011	5.0287	6.3391	5.6963	5.1682	6.451	6.864	6.4164	6.1741	5.453	7.2776	1.29366
HBQ1	hemoglobin, theta 1	4.0372	3.7977	4.8456	4.0214	4.3708	6.0728	6.431	4.0252	4.3465	3.8272	4.4581	5.86	1.29332
IGSF9B	immunoglobulin superfamily, member 9B	4.9763	4.7719	4.652	4.5756	4.2433	4.5249	4.6204	4.789	4.8913	4.7843	4.3529	5.9461	1.2932
CYP46A1	cytochrome P450, family 46, subfamily A, polypeptide 1	3.7314	4.8435	4.0439	4.589	4.0844	4.114	4.042	5.6716	4.179	4.8238	4.3209	5.6968	1.29285
LRP3	low density lipoprotein receptor-related protein 3	4.6327	4.7105	6.5014	5.33	4.6992	7.3377	7.5564	5.1923	5.6059	6.5971	5.7959	7.1073	1.29284
SHISA2	shisa family member 2	4.7621	7.0059	4.5495	7.9637	9.1353	3.4768	4.5855	9.1396	4.7589	6.4854	8.4804	7.6876	1.29277
MLPH	melanophilin	10.2677	8.7475	7.4681	7.5096	10.3318	6.6724	7.1321	8.8801	9.2991	8.3035	8.5026	9.7575	1.29255
SLCO6A1	solute carrier organic anion transporter family, member 6A1	3.6349	3.9461	3.6695	3.4991	3.6574	3.7568	3.596	3.8033	3.9298	3.5659	3.7021	4.9979	1.29236
[truncated: 17,859 more rows]
